# Supplementary material for: Serum Metabolomic and Lipidomic Profiling Reveals the Signature for Postoperative Obesity among Adult-Onset Craniopharyngioma
Source: Metabolites. 2024 Jun 17;14(6):338. doi: 10.3390/metabo14060338 (PMC11205291; doi:10.3390/metabo14060338)
Supplement: Supplementary file 1 [file metabolites-14-00338-s001.zip]

Archive with 2 entries (2 files):
- Supplemental file.docx
- Supplemental Table.xlsx
