# Supplementary material for: Serum Metabolomic and Lipidomic Profiling Reveals the Signature for Postoperative Obesity among Adult-Onset Craniopharyngioma
Source: Metabolites. 2024 Jun 17;14(6):338. doi: 10.3390/metabo14060338 (PMC11205291; doi:10.3390/metabo14060338)
Supplement: Supplementary file 1 [file metabolites-14-00338-s001.zip › Supplemental Table.xlsx]

## Sheet: Table S1
Statistical analysis of continuous variables							Statistical analysis of categorical variables							Unprocessed clinical data
Characteristic	Normal	Overweight	Obese	adjust pvalue		Characteristic			Normal	Overweight	Obese	adjust pvalue		Sample	group	Postoperative duration (months)	Age (years)	gender	Weight	Height	BMI (Kg/m2)	SBP (mmHg)	DBP (mmHg)	FPG (mmol/L)	HbA1c(%)	TC (mmol/L)	TG (mmol/L)	HDL-c (mmol/L)	LDL-c (mmol/L)	UA (mol/L)	Glucocorticoid/day (mg)	Levothyroxine/day (μg)	Thyroid stimulating hormone (mIU/L)	Thyroxine (nmol/L)	Free Triiodothyronine (pmol/L)	Free thyroxine (pmol/L)	Follicle-stimulating hormone (U/L)	Luteinizing hormone (U/L)	Estradiol (pmol/L)	Testosterone (nmol/L)	Dehydroepiandrosterone (μmol/L)	Prolactin (ng/ml)	Insulin-like growth factor-1 (μg/L)	White blood cells(×109)	Neutrophils percentage (%)	Lymphocyte percentage(%)	Monocyte percentage(%)	Basophil percentage(%)	Eosinophil percentage(%)
Glucocorticoid/day (mg)	20 [0, 25]	20 [6.56, 25]	20 [12.5, 25]	0.773		Repeat surgery		No	34 (92 %)	39 (93 %)	31 (76 %)	0.0571		LYG-38	Normal	13.1	41	female	49	163	18.4426	128	70	4.3	5.7	4.65	1.07	1.44	3.1	0.21	25	50	0.01	100.5	4.39	15.74	0.17	0.1	170.8	0.33	0.07	122.3	128	4.91	36.7	52.4	7.9	0.6	2.4
Levothyroxine/day (μg)	50 [0, 50]	50 [25, 71.88]	50 [0, 75]	0.099				Yes	3 (8 %)	3 (7 %)	10 (24 %)			LYG-40	Normal	3.6	27	female	50	160	19.5312	91	70	4.1	5.3	4.47	0.4	1.7	2.77	0.26	0	0	2.13	75.3	3.86	13.54	3.86	3.12	507.5	0.73	5.96	3.36	148	5.73	49.2	42.7	5.3	0.7	2.1
Thyroid stimulating hormone (mIU/L)	0.11 [0.02, 1.76]	0.17 [0.01, 1]	0.14 [0.01, 0.53]	0.417		Radiotherapy		No	31 (84 %)	31 (74 %)	30 (73 %)	0.468		LYG-37	Normal	6.5	24	male	60	174	19.8177	110	70	4.8	5.5	3.37	1.57	1.15	1.78	0.55	37.5	100	0.01	93.5	6.77	21.21	1.26	1.65	109.6	4.84	4.08	42.18	216	7.11	54.6	36.7	6.4	0.3	2
Thyroxine (nmol/L)	79.23 ± 26.93	74.88 ± 24.13	77.41 ± 24.74	0.752				Yes	6 (16 %)	11 (26 %)	11 (27 %)			LYG-17	Normal	10.9	28	female	52	161	20.0609	118	75	3.9	5	4.4	0.98	1.31	2.63	0.26	25	25	2.14	27.4	1.96	5.1	0.34	0.33	59.4	0.09	0.17	24.17	34.8	5.38	30	65	4	0	1
Free Triiodothyronine (pmol/L)	3.56 [3.01, 4.39]	3.8 [3.42, 4.63]	3.99 [2.89, 4.87]	0.322		hypotensive drug treatment	Take ARB/ACEI	No	36 (97 %)	37 (88 %)	38 (93 %)	0.383		LYG-33	Normal	4.5	35	male	62	175	20.2449	115	75	4.9	5.3	4.27	1.62	1.43	2.28	0.32	20	50	0.01	105	4.71	20.2	0.1	0.1	18.4	0.09	0.06	7.44	112	5.01	43.9	42.9	6	0.8	6.4
Free thyroxine (pmol/L)	11.77 ± 3.77	11.44 ± 3.29	11.07 ± 3.42	0.674				Yes	1 (3 %)	5 (12 %)	3 (7 %)			LYG-21	Normal	3.5	35	female	54	163	20.3244	127	75	4.3	5.7	3.99	1.41	1.26	2.18	0.28	25	50	0.05	76.6	4.78	15.36	5.98	4.99	19.6	0.09	1.58	109	196	4.75	45.5	44.6	7.4	0.4	2.1
Follicle-stimulating hormone (U/L)	0.74 [0.28, 2.76]	0.74 [0.19, 1.23]	0.68 [0.18, 1.27]	0.611			Take CCB	No	37 (100 %)	39 (93 %)	38 (93 %)	0.278		LYG-31	Normal	3.8	62	male	58.5	168	20.727	116	74	4.6	6	4.59	2.08	1.52	2.36	0.33	20	50	0.01	133	4.44	17.5	0.1	0.1	18.4	0.09	0.27	18.46	65.6	7.22	70.4	23	5.3	0.6	0.7
Luteinizing hormone (U/L)	0.12 [0.1, 2.17]	0.1 [0.1, 0.32]	0.1 [0.1, 0.21]	0.075				Yes	0 (0 %)	3 (7 %)	3 (7 %)			LYG-28	Normal	6.4	26	female	54	160	21.0938	135	72	4.2	5.2	4.1	0.83	1.13	2.62	0.34	20	50	0.05	79.1	3.02	11.4	0.1	0.1	47.8	0.09	0.13	15.34	46.2	3.02	32.8	51.1	8.5	0.3	1.3
Estradiol (pmol/L)	19.6 [18.4, 46.8]	18.4 [18.4, 38.9]	18.4 [18.4, 51.1]	0.845			Take Diuretic	No	36 (97 %)	41 (98 %)	39 (95 %)	0.841		LYG-22	Normal	4.3	61	male	61	170	21.1073	120	86	4.81	5.6	4.35	1.93	0.94	2.91	0.3	0	0	0	95.7	2.59	11.93	0.37	0.12	18.4	0.09	0.08	26.66	65.5	7.36	63.8	26.2	9.2	0.4	0.4
Testosterone (nmol/L)	0.09 [0.09, 0.74]	0.09 [0.09, 2.37]	0.09 [0.09, 0.99]	0.304				Yes	1 (3 %)	1 (2 %)	2 (5 %)			LYG-15	Normal	2.2	57	female	60	168	21.2585	122	84	7.7	7.6	5.38	4.09	0.95	2.55	0.52	62.5	50	0.01	84.8	3.44	14.08	0.29	0.1	18.4	0.09	0.11	25	172	5.08	50.4	35.7	6.5	0.8	0.6
Dehydroepiandrosterone (μmol/L)	0.31 [0.11, 1.86]	0.36 [0.13, 2.52]	0.26 [0.12, 0.92]	0.45		Diabetes drug treatment	Take metformin	No	35 (95 %)	38 (90 %)	34 (83 %)	0.267		LYG-32	Normal	1.5	29	female	55	160	21.4844	147	96	5.2	7.3	12.1	2.93	2.21	7.26	0.31	20	0	3.44	34.5	1.78	3.63	0.1	0.1	18.4	0.09	0.29	14.48	91.6	5.45	57.2	37.1	4.4	0.4	0.9
Prolactin (ng/ml)	15.52 [9, 33.78]	23.72 [13.77, 36.89]	23.57 [11.97, 48.27]	0.59				Yes	2 (5 %)	4 (10 %)	7 (17 %)			LYG-20	Normal	130.6	58	female	55	160	21.4844	106	75	4.9	6	4.07	1.28	1.03	2.48	0.23	25	50	0.91	76.7	2.9	11.57	0.63	0.23	18.4	0.09	0.09	4.14	29.4	4.49	54.4	35.2	7.3	0.9	2.2
Insulin-like growth factor-1 (μg/L)	89.75 [55.8, 135]	87.1 [62.7, 117]	69.55 [50.75, 97.18]	0.114			Take SU	No	36 (97 %)	42 (100 %)	39 (95 %)	0.411		LYG-8	Normal	2.9	18	female	60	167	21.5139	152	80	5.2	5.5	6.5	0.95	1.17	4.57	0.29	0	0	1.77	78.2	3.98	10.9	4.9	3.72	28.8	0.24	2.27	6.07	37.6	6.66	51.2	36.3	5.9	0.6	6
White blood cells(×109)	5.73 [5.03, 7.22]	6.37 [5.69, 7.33]	6.73 [5.17, 8.13]	0.219				Yes	1 (3 %)	0 (0 %)	2 (5 %)			LYG-1	Normal	20.9	64	male	60	167	21.5139	118	67	4.2	5.7	6.52	1.57	0.89	3.95	0.37	15	50	0.36		2.27	10.98	0.85	0.1	18.4	0.09	0.02	9.31	51.6	7.3	52	21.2	7.8	0.3	1.2
Neutrophils percentage (%)	49.29 ± 10.64	49.74 ± 11.79	48.48 ± 10.36	0.869			Take Glinides	No	36 (97 %)	41 (98 %)	41 (100 %)	0.759		LYG-4	Normal	11.8	35	female	56	160	21.875	132	74	5.4	5.6	6.56	2.05	0.84	4.69	0.42	0	25	2.42	83	3.99	12.62	6.23	5.14	84.9	0.84	3.52	27.6	67.6	5.88	45.2	45.2	6	0.7	2.9
Lymphocyte percentage(%)	38.79 ± 11.14	39.02 ± 11.62	38.49 ± 12.2	0.978				Yes	1 (3 %)	1 (2 %)	0 (0 %)			LYG-27	Normal	2.9	36	female	62	168	21.9671	93	58	4.4	5.3	8.2	0.56	3.28	4.23	0.41	37.5	25	1.76	74.5	3.12	11.1	0.43	0.1	18.4	0.09	0.33	46.42	179	8.2	44.4	44.1	8.2	0.7	2.6
Monocyte percentage(%)	7.25 [5.75, 8.25]	7.05 [5.82, 8.07]	6.7 [5.22, 8.3]	0.665			Take AGI	No	35 (95 %)	41 (98 %)	41 (100 %)	0.303		LYG-10	Normal	7.8	37	female	56	158	22.4323	136	81	5	5.1	4.3	2.3	1.08	2.39	0.15	0	0	2.4	115	3.85	13.85	5.91	4.39	131.5	0.76	8.84	51.61	114	4.98	43.2	45	9.8	0.4	1.6
Basophil percentage(%)	0.5 [0.4, 0.7]	0.5 [0.3, 0.6]	0.5 [0.3, 0.7]	0.843				Yes	2 (5 %)	1 (2 %)	0 (0 %)			LYG-25	Normal	1.9	42	male	65	170	22.4914	99	67	4.4	5.3	3.83	1.74	0.93	2.22	0.14	80	50	0.01	62.6	2.58	11.3	0.22	0.1	39.7	0.09	0.1	7.01	60.3	5.66	50.5	14.7	7.4	0.1	0.1
Eosinophil percentage(%)	2.1 [1.2, 3.3]	2.55 [1.4, 4.27]	2.4 [1.6, 3.6]	0.755			Take TZD	No	37 (100 %)	42 (100 %)	40 (98 %)	0.65		LYG-23	Normal	63.3	23	male	64	168	22.6757	110	70	5.5	5.5	5.87	4.05	0.54	3.48	0.61	37.5	75	24.64	38.7	3.01	5.66	0.32	0.1	18.4	0.09	0.11	13.52	25	4.98	28	61	4	1	6
Platelets(×109)	221 [200, 243]	216.5 [172.5, 261.25]	220 [174, 257]	0.901				Yes	0 (0 %)	0 (0 %)	1 (2 %)			LYG-35	Normal	1.7	33	male	63.5	167	22.7688	109	76	5.1	5.6	6.22	2	1.53	3.93	0.43	25	0	1.26	99.4	3.67	12.2	1.77	3.05	45.8	8.12	5.62	8.09	141	4.66	59.4	32	6.9	0.4	1.3
Hemoglobin(g/L)	125.65 ± 16.17	130.05 ± 13.05	131.76 ± 14.52	0.17			Take DPP4i	No	37 (100 %)	42 (100 %)	39 (95 %)	0.208		LYG-16	Normal	27.2	40	female	57	158	22.8329	128	69	4.5	5.2	4.71	0.97	1.24	3	0.26	0	50	0.01	114.5	4.98	12.32	2.54	0.35	41.6	0.28	1.68	3.27	48.2	5.11	48.7	36.8	8.4	0.8	5.3
Red blood cell(×1012)	4.19 [3.86, 4.73]	4.4 [4.02, 4.69]	4.46 [4.02, 4.76]	0.416				Yes	0 (0 %)	0 (0 %)	2 (5 %)			LYG-2	Normal	77.2	24	male	55	155	22.8928	120	68	5		3.65	1.4	0.85	2.24	0.43	12.5	75	0.17	87.5	3.94	11.85	3.41	2.97		12.92	1.92	12.48	88.8	8.14	62.7	30	6.1	0.2	1
Alanine transaminase(U/L)	29 [16, 50]	34.5 [25.25, 61.25]	40 [28, 64]	0.126			Take GLP1RA	No	37 (100 %)	42 (100 %)	40 (98 %)	0.65		LYG-26	Normal	8.3	66	male	59	160	23.0469	117	62	5	5.3	5.13	4.5	0.7	2.38	0.33	12.5	25	0.03	82.8	5.33	10	1.07	0.1	18.4	0.09	0.46	42.83	57	5.03	44.2	35.8	9.9	0.6	9.5
Alkaline phosphatase(U/L)	72 [63, 93]	73.5 [62.25, 100.5]	82 [63, 111]	0.555				Yes	0 (0 %)	0 (0 %)	1 (2 %)			LYG-30	Normal	4.6	60	female	60	161	23.1473	128	85	4.3	6.4	4.52	0.96	2.06	1.66	0.27	20	25	0.07	54.9	2.1	9.94	0.13	0.1	18.4	0.09	0.12	15.7	94.8	6.56	68.8	26.7	3.5	0.5	0.5
Total protein(g/L)	70.46 ± 6.43	73.35 ± 6.15	72.56 ± 5.48	0.097			Take Insulin	No	35 (95 %)	41 (98 %)	36 (88 %)	0.189		LYG-34	Normal	1.2	33	male	71	175	23.1837	107	79	4.8	5.8	5.8	0.97	1.88	3.31	0.34	20	0	0.02	48.2	2.94	8.07	0.99	0.51	18.4	0.09	0.17	3.75	227	6.94	61.7	31.3	4.6	0.4	2
Albumin(g/L)	46 [41, 48]	44 [41.25, 47]	44 [41, 46]	0.375				Yes	2 (5 %)	1 (2 %)	5 (12 %)			LYG-11	Normal	2.7	51	male	64	166	23.2254	98	72	5.7	6.4	4.26	3.18	0.72	2.1	0.43	12.5	25	0.06	60.7	5.2	9.27	1.52	1.54	18.4	0.09	0.28	34.53	106	5.53	49.5	32	11.9	0.5	6.1
Direct bilirubin(μmol/L)	2.4 [1.8, 3.05]	2.5 [1.9, 3.3]	3.5 [2.3, 4.7]	0.06		Hypolipidemic drug treatment	Take statin	No	35 (95 %)	39 (93 %)	35 (85 %)	0.353		LYG-41	Normal	6.5	33	male	78	183	23.2912	100	81	4.4	5.8	4.4	1.51	1.02	2.72	0.27	37.5	50	0.07	62.1	4.01	10.67	0.39	0.1	95.9	4.76	4.73	18.8	150	6.54	46.9	42.7	6.3	0.6	3.5
Total Bilirubin(μmol/L)	7.6 [5.7, 9.9]	8.15 [6.82, 11.9]	10.1 [7.12, 14.62]	0.064				Yes	2 (5 %)	3 (7 %)	6 (15 %)			LYG-5	Normal	98.5	60	male	67.5	170	23.3564	109	76	4.7	5.2	5.27	3.29	0.7	3.17	0.4	25	75	0.01	113.8	3.67	13.91	0.24	0.1	25.1	0.09	0.39	13.47	52.2	7.78	55.8	31.6	7.2	0.3	5.1
Creatinine (mmol/L)	63 [59, 72]	69 [56, 74]	64 [52, 75]	0.799			Take Fibrates	No	35 (95 %)	41 (98 %)	39 (95 %)	0.74		LYG-14	Normal	72.6	18	male	66	168	23.3844	109	74	4.1	5.4	5.95	1.25	1.42	3.81	0.37	25	50	1.1	52.1	3.13	7.84	0.1	0.1	39.3	6.83	0.25	14.54	90.7	7.38	42.4	50.1	4.9	0.8	1.8
Blood urea nitrogen (mmol/L)	4.29 ± 1.3	4.18 ± 1.42	3.72 ± 1.19	0.126				Yes	2 (5 %)	1 (2 %)	2 (5 %)			LYG-18	Normal	3.3	33	male	60	160	23.4375	113	85	4.6	5.5	6.26	3.41	1.48	3.29	0.45	10	50	0.11	63.8	3.56	10.47	1.44	1.9	35.9	4.69	0.97	33.53	182	6.12	54.6	35.1	7.5	0.8	2
Sodium (mmol/L)	143 [141, 144]	144 [141, 145]	142 [140, 144.5]	0.483			Take Ezetimibe	No	36 (97 %)	42 (100 %)	41 (100 %)	0.308		LYG-9	Normal	7.8	36	female	60	160	23.4375	113	56	5.2	5.3	4.49	5.84	0.67	1.07	0.34	0	50	0.07		5.52	8.42	1.3	0.1	18.4	0.09	0.38	132.1	61	6.12	28.9	56.5	7.5	0.7	2.6
Calcium (mmol/L)	2.27 ± 0.13	2.3 ± 0.1	2.31 ± 0.13	0.349				Yes	1 (3 %)	0 (0 %)	0 (0 %)			LYG-7	Normal	8.1	39	female	60	160	23.4375	110	70	5.1	5.5	6.44	2.15	0.95	4.39	0.36	0	0	3.42	28.6	3.53	6.65	7.01	1.76	18.4	0.09	1.84	73.96	86.6	5.36	42.3	47.2	7.3	0.4	2.8
Magnesium (mmol/L)	0.88 ± 0.1	0.87 ± 0.08	0.85 ± 0.1	0.386		Uric acid-lowering drug treatment	Take Febuxostat	No	36 (97 %)	41 (98 %)	41 (100 %)	0.759		LYG-19	Normal	0.4	50	female	60	160	23.4375	132	78	4.4	5.3	4	1.22	1.11	2.39	0.25	75	0	0.64	77	2.33	13.26								10.9	64.7	25.2	9.3	0.3	0.5
Phosphorus (mmol/L)	1.28 ± 0.21	1.34 ± 0.24	1.36 ± 0.25	0.33				Yes	1 (3 %)	1 (2 %)	0 (0 %)			LYG-6	Normal	7.1	62	male	67	168	23.7387	100	63	4.8	5.9	4.67	1.71	1.2	2.84	0.3	0	0	1.44	132.1	4.71	13.62	7.29	8.4	91.6	23.08	3.1	10.63	59.1	7.84	59	31.6		5.5	3.3
Chlorine (mmol/L)	103 [102, 107]	103.5 [102, 108]	104 [102, 107]	0.982			Take Benzbromarone	No	37 (100 %)	41 (98 %)	40 (98 %)	1		LYG-13	Normal	34.8	18	female	52	148	23.74	112	71	4.6	5.8	3.33	1.37	0.79	2.04	0.44	8.3	25	3.16	68.2	3.22	9.04	0.34	0.13	18.4	0.09	0.04	14.62	44.4	5.29	38.7	53.7	4.2	0.4	3
								Yes	0 (0 %)	1 (2 %)	1 (2 %)			LYG-3	Normal	76.5	62	male	70	171	23.939	138	84	8.8	10.4	3.92	2.84	0.75	2.14	0.32	0	75	0.8	98.4	3.37	16.3	5.6	3.64	22.7	0.4	1.04	28.37	133	8.19	48.7	40.2	9	0.4	1.7
							Take NAHCO3	No	36 (97 %)	41 (98 %)	39 (95 %)	0.841		LYG-84	Normal	3.4	68	female	54	150	24	137	79	5	6	5.52	1.38	1.44	3.47	0.4	20	37.5	0.03	94.7	3.26	13.9	0.58	0.1	18.4	0.09	0.09	6.83	91.4	4.9	43.3	36.5	10.4	1.4	8.4
								Yes	1 (3 %)	1 (2 %)	2 (5 %)			LYG-68	Overweight	169.1	29	female	58	155	24.1415	102	67	5	5.4	4.3	3.01	0.77	1.63	0.49	20	75	0.39	79.2	4.91	11	0.1	0.1	18.4	0.09	0.13	2.44	37.3	5.62	42.1	44.5	5.9	0.4	7.1
						Hypopituitarism drug treatment	Take LT4	No	10 (27 %)	8 (19 %)	11 (27 %)	0.63		LYG-59	Overweight	2.8	40	female	62	160	24.2188	125	82	4.6	5.4	4.81	4.16	0.81	2.19	0.33	25	0	2.09	73	3.82	6.58	0.82	0.1	18.5	0.09	0.13	104	85.3	5.13	38.8	49.5	9.2	0.6	1.9
								Yes	27 (73 %)	34 (81 %)	30 (73 %)			LYG-46	Overweight	28	47	male	70	170	24.2215	95	69	5.5	5.6	6.79	9.32	0.75	1.85	0.54	2.5	25	0.85	73.4	3.33	8.46	0.67	0.1	20.8	2.5	1.55	8.54	62.7	7.13	38.9	45.7	8	1.5	5.9
							Take sex hormone	No	31 (84 %)	32 (76 %)	30 (73 %)	0.517		LYG-43	Overweight	36.5	51	male	70	170	24.2215	137	97	5.1	5.3	6.11	1.27	0.97	3.3	0.49	12.5	50	0.92	52.9	3.13	7.11	1.16	0.1	18.4	0.09	0	12.3	66.5	9.49	39.3	50.7	6.5	0.8	2.7
								Yes	6 (16 %)	10 (24 %)	11 (27 %)			LYG-54	Overweight	4	33	female	60.5	158	24.2349	142	80	5.2	5.3	3.59	3.73	0.87	1.29	0.4	0	0	1.03	50.4	3.77	7.13	3.4	5.01	453.3	0.14	1.65	0.62	102	3.89	49.6	42.2	6.9	0.3	1
														LYG-58	Overweight	9.5	35	male	75	175	24.4898	111	81	3.8	4.7	4.85	0.78	1.82	2.73	0.31	7.5	37.5	2.97	14.3	1.79	8.15	0.65	0.11	18.4	0.09	0.03	25.34	83.6	5.49	49.9	43.7	4.6	0.5	1.3
														LYG-45	Overweight	98.4	37	male	71	170	24.5675	110	69	7.1	10.8	3.34	4.42	0.58	1.02	0.35	37.5	112.5	0.01	82.1	3.47	15.8	0.1	0.1	48	6.85	4.15	23.72	46.6	7.37	55.7	38.4	4.7	0.1	1.1
														LYG-78	Overweight	5.8	58	male	63	160	24.6094	109	78	5.4	5.7	4.38	1.93	1.01	2.63	0.35	20	12.5	1.32	59.5	3.06	9.13	3.96	3.85	64.6	11.87	1.73	50.17	160	5.06	56.1	31.2	11.7	0.4	0.6
														LYG-80	Overweight	1.7	56	male	70.7	169	24.754	142	97	5.1	5.6	5.18	4.67	0.68	2.43	0.68	20	50	0.01	82.4	6.94	11.5	0.17	0.1	18.4	0.09	0.12	12.66	98.8	6.32	41.7	46	9.2	0.3	2.8
														LYG-51	Overweight	7.6	57	male	70	168	24.8016	107	70	7.3	8.4	4.59	2.3	0.99	2.47	0.42	25	50	0.89	20	3.47	8.47	1.23	0.1	33.7	0.09	0.16	38.12	73.9	3.92	37.2	51.8	8.4	0.3	2.3
														LYG-75	Overweight	3.4	58	male	70.4	168	24.9433	109	76	4.8	5.5	4.47	2.7	0.65	2.7	0.29	20	75	0.01	73.7	5.08	16.9	0.1	0.1	26.5	7.26	5.53	33.22	92.6	4.6	23.5	61.1	8	0.2	7.2
														LYG-82	Overweight	3.2	63	female	54	147	24.9896	115	84	5.5	6.3	6.06	1.71	1.52	3.91	0.35	30	50	0.01	89.9	3.76	15.5	0.21	0.1	18.4	0.09	0.17	0.75	81.2	6.16	66.1	26.8	5	0.5	1.6
														LYG-52	Overweight	155.7	18	female	64	160	25	108	70	5	4.7	4.68	3.21	0.7	2.64	0.5	0	0	1.53	131.8	4.2	12.71	3.71	3.11	18.4	0.25	3.2	20.04	40.4	7.16	61.7	28.8	7	0.4	2.1
														LYG-69	Overweight	15	69	male	76	174	25.1024	139	89	10.2	5.6	6.5	1.14	1.34	4.89	0.3	0	0	1	80.8	3.41	10.6	1.08	0.1	18.4	0.13	3.39	37.07	49.4	5.95	57	27.2	7.2	0.5	8.1
														LYG-83	Overweight	1.7	52	male	76	173	25.3934	139	84	4.6	5.9	5.9	1.97	1.36	3.57	0.3	20	0	0.04	61.5	3.47	8.56	0.1	0.1	18.4	0.09	0.31	13.87	101	8.38	67.9	25.5	5	0.5	1.1
														LYG-72	Overweight	13.1	54	female	67	162	25.5296	167	108	4.3	5.8	4.59	1.32	1.08	2.77	0.37	25	50	0.07	54.6	3.43	9.93	0.27	0.1	18.4	0.09	0.11	34.76	56.7	5.77	37.8	46.8	8.8	0.5	6.1
														LYG-64	Overweight	31.2	31	female	62	155	25.8065	107	70	4.9	5.7	4.53	1.98	0.99	3.05	0.31	6.25	50	0.03	105	3.5	14.8	0.33	0.1	192	0.38	2.86	90.38	78.3	6.55	57.4	34.8	6.7	0.5	0.6
														LYG-76	Overweight	4	59	female	61.4	154	25.8897	117	87	4.5	6.2	4.92	1.57	0.89	3.4	0.36	20	50	0.01	70.8	4.12	12.7	2.35	0.1	18.4	0.09	0.13	51.97	117	6.51	42.7	47.5	8.1	0.3	1.4
														LYG-61	Overweight	7	56	male	83	179	25.9043	138	95	6.7	7.6	5.2	2.68	0.83	3.16	0.52	0	0	1.71		4.5	11.43	7.63	4.37		6				6.23	46.1	39.3	9.1	1	4.5
														LYG-71	Overweight	33.8	48	male	74	169	25.9095	136	90	4.3	6.1	5.54	1.66	1.13	3.83	0.34	0	0	5.71	60.5	2.82	8.21	0.81	0.1	18.4	0.09	0.07	29.93	99.1	7.21	59.9	23.4	5.8	0.5	2.7
														LYG-63	Overweight	208.5	23	male	84	180	25.9259	112	70	5	5.4	4.44	2.46	0.89	2.85	0.39	25	50	0.37	45.4	3.7	6	0.1	0.1	18.4	0.09	0.09	1.38	45.7	6.42	36.2	52.2	5.5	1.1	5
														LYG-44	Overweight	104.9	61	male	90	186	26.0146	126	78	4.8	5.9	3.34	1.03	1.22	1.67	0.34	37.5	125	0.01	96.7	3.62	18.8	0.68	0.18	46.1	5.41	0.1	23.24	79.8	6.72	34.4	53.3	8.2	0.7	3.4
														LYG-66	Overweight	205.4	55	female	67	160	26.1719	111	70	4.5	5.6	5.75	1.57	1.31	3.75	0.21	30	87.5	0.02	98.7	4.39	16.33	0.46	0.13	18.4	0.09		27.8	61.6	6.15	70.2	15.9	5.9	0.5	7.5
														LYG-62	Overweight	6.1	30	female	72	165	26.4463	120	90	5.2	5.3	3.91	3.18	1.09	2.17	0.4	12.5	25	0.03	71.3	5.48	10.75	3.77	4.86	27.3	1.27	6	241.3	134	7.29	62.6	22.9	12.3	0.8	1.4
														LYG-56	Overweight	7.7	36	male	76	169	26.6097	98	68	4.3	5.9	7.51	4.23	1.08	3.93	0.41	25	50	0.08	51.7	3.98	11.83	0.75	0.1	18.4	0.09	0.27	17.27	105	6.49	40.1	48.2	7.9	1.2	2.6
														LYG-57	Overweight	2.8	43	male	79	172	26.7036	110	80	6.2	5.8	6.12	3.19	1.13	3.06	0.42	25	0	0.73	85.4	4.48	11.67	0.75	0.68	18.4	0.5	5.65	14.53	139	8.96	59.3	27.6	7.3	0.7	5.1
														LYG-70	Overweight	6.6	23	female	68.5	160	26.7578	129	90	6.4	8.7	5.8	1.8	0.72	4.2	0.49	25	50	0.02	114	6.61	18.4	0.86	0.1	18.4	0.09	0.4	35.88	149	5.72	41.7	48.6	7	0.3	2.4
														LYG-73	Overweight	1.2	20	male	93	186	26.8817	132	84	4.5	5.4	6.83	1.2	1.41	4.84	0.31	20	50	0.79	82.2	2.58	11.9	1.22	1.23	18.4	0.09	1.94	13.77	164	9.16	72.8	20.9	4.7	0.5	1.1
														LYG-77	Overweight	2.4	65	male	68	159	26.8977	140	90	5	6.1	6.33	3.76	0.91	3.22	0.46	20	25	0.21	48.2	2.64	9.49	1.44	0.1	18.4	0.09	0.1	20.03	81.3	5.1	50.3	35.7	7.1	1.2	5.7
														LYG-81	Overweight	3.5	45	male	76	168	26.9274	96	68	4.6	5	4.72	2.38	1.01	2.88	0.35	20	50	0.01	80.4	4.67	13.7	1.51	2.51	18.4	1.97	1.02	143.8	133	5.13	41.6	48.3	7.2	0.4	2.5
														LYG-55	Overweight	75.5	55	male	80	172	27.0416	130	75	8.6	11	4.86	2.32	0.98	3.14	0.33	5	100	0.1	73.3	3.36	10.76	0.87	0.1	18.4	0.09	0	14.68	55.6	9.77	59.4	30.9	5.7	1.1	2.9
														LYG-42	Overweight	62.9	40	male	82	174	27.0842	119	86	5.3	5.3	6.1	6.31	0.82	2.67	0.44	0	62.5	0.94	61	2.94	8.61	0.73	0.37	38.9	0.09	1.66	18.26	87.1	7.76	49	42.4	4.8	0.6	3.2
														LYG-60	Overweight	76.8	57	female	72	163	27.0993	137	89	6	7.4	4.75	3.12	1.12	2.58	0.45	37.5	50	0.14	62.8	2.91	10.3	0.75	0.1	18.4	0.09	0.01	45.46	94.7	5.68	49.4	41.4	6.9	0.5	1.8
														LYG-49	Overweight	20.2	36	male	86	178	27.143	113	76	4.6	5.8	7.89	2.15	1.05	5.74	0.44	0	25	2.77	109.1	4.16	11.99	0.18	0.1	165.2	18.26	8.82	31.31	179	8.59	52.7	36.1	6.4	0.5	4.3
														LYG-53	Overweight	75.4	20	male	75	166	27.2173	124	78	4.4	5.6	3.08	0.87	0.83	1.98	0.32	18.75	100	0.01	74.6	5.56	13.2	0.1	0.1	247.6	32.57	1.23	9.95	98.4	5.58	33.9	51.3	10.6	0.4	3.8
														LYG-79	Overweight	1.6	57	male	86.7	178	27.364	99	65	5.2	6	6.87	3.63	0.89	3.91	0.37	20	50	0.01	87.5	4.31	11.9	0.32	0.1	18.4	0.09	0.19	30.78	78.8	8.87	67.1	13.2	7.5	0.3	0.2
														LYG-48	Overweight	1.4	40	male	87	178	27.4586	90	70	4.7	5.8	5.72	1.36	1.03	4.19	0.28	50	50	1.21	123.5	4.92	15.61	2.4	5.26	81.9	17.58	2.57	33.29	156	7.35	53.1	38.2	6.9	0.3	1.5
														LYG-74	Overweight	6.9	32	male	82.4	173	27.5318	135	86	4.4	6.4	3.98	1.8	1.3	2.08	0.37	30	75	0.01	78	4.75	13.8	0.1	0.1	33.2	4.94	3.58	3.03	117	7.95	62.4	31.4	5.5	0.3	0.4
														LYG-86	Overweight	1.8	27	male	86	176	27.7634	118	69	4.9	5.2	10.37	16.83	0.59	1.24	0.52	75	100	0.01	86.9	8.76	12.96	0.1	0.1	33.6	0.09	0.22	8.54	141	6.32	51.9	35.7	7.8	0.4	4.2
														LYG-65	Overweight	109.6	18	male	90	180	27.7778	117	68	5.5	6	4.62	1.71	0.85	3.02	0.54	25	150	6.14	53.3	3.51	6.13	0.12	0.1	48.4	4.05	0.3	21.2	32.2	6.03	33.5	59.2	5.8	0.5	1
														LYG-47	Overweight	23.3	19	female	73	162	27.8159	109	73	4.5	5.4	4.2	2.48	0.62	2.7	0.46	12.5	100	1	76	4.21	8.23	0.41	0.1	35	0.09	0.74	36.89	60.3	5.76	38.8	49.3	8.3	0.3	3.3
														LYG-67	Overweight	6.7	53	female	78	167	27.968	130	83	5.1	6	3.47	1.04	1.06	2.05	0.32	0	50	0.05	94.4	4.79	13.4	6.5	2.27	46.1	0.84	2.51	156.2	228	6.99	59.1	31.3	7.9	0.3	1.4
														LYG-94	Obese	5	56	male	85	174	28.075	115	95	5.4	5.9	5.69	2.25	0.74	3.93	0.42	0	0	1.15	30.1	2.27	4.82	1.22	0.1	18.4	0.09	0.86	28.1	41.5	4.57	32.4	54.9	5.9	1.5	5.3
														LYG-107	Obese	2.5	20	male	87.5	176	28.2477	106	60	6.1	8.1	3.59	4.89	0.6	1.44	0.64	0	0	0.68	32.6	4.26	5.69	0.76	0.52	18.4	0.09	0.16	84.31	95.9	4.48	43.4	42.6	6.9	0.4	6.7
														LYG-100	Obese	18	62	male	82	170	28.3737	108	80	5	5.5	5.12	3.09	1.32	2.63	0.34	0.325	0	2.37	86.1	3.93	12.96	1.27	0.21	18.4	0.09	0.17	29.65	93.9	4.36	62.2	26.1	9.4	0.7	1.6
														LYG-127	Obese	4.5	58	male	85	173	28.4005	133	79	5.3	5.8	5.56	2.56	1.52	3.56	0.36	50	0	4.76	65.2	3.67	9.47	0.22	0.1	18.4	0.09	0.15	14.09	62.1	9.3	59.6	31.7	5	1	2.7
														LYG-104	Obese	10.2	21	female	64	150	28.4444	101	70	4.4	5.4	5.27	1.81	1.41	3.47	0.54	15	50	0.02	88.6	3.48	12.65	0.1	0.1	243.3	0.09	0	15.32	45.8	7.82	42.8	50.6	4.5	0.6	1.5
														LYG-101	Obese	241.9	48	male	73	160	28.5156	97	70	4.6	5.2	6.38	2.38	0.92	4.19	0.56	20	75	1.47	43.9	2.74	6.9	0.74	0.41	18.4	1.26	0.89	16.58	31.4	11.15	57.6	35.2	5.5	0.4	1.3
														LYG-92	Obese	4.1	53	female	78	165	28.6501	104	64	4.9	4.7	2.99	1.97	0.61	1.61	0.64	0	0	0.01	113	7.59	12.69	4.88	0.1	18.4	0.09	1.21	243	38.3	3.36	34.2	39.2	10.8	0.7	3.9
														LYG-111	Obese	3.4	61	female	69	155	28.7201	129	86	4.8	6.7	8.19	2.3	0.91	6.23	0.34	20	50	0.1	84.9	2.92	10.6	2.95	0.1	18.4	0.09	0.37	61.27	101	9.71	49.8	35.1	10.9	0.6	3.6
														LYG-114	Obese	1.9	50	female	64.9	150	28.8444	104	74	7	10.2	4.47	2.97	0.54	2.49	0.35	0	0	0.02	62.8	2.63	8.67	1.95	0.1	18.4	0.09	0.09	39.89	84.9	8.91	42.2	40.2	6.1	0.7	1.6
														LYG-129	Obese	3.8	42	male	90	176	29.0547	125	78	4.2	5.6	3.52	1.61	0.98	2.24	0.29	10	0	0.01	139.4	6.46	21.58	0.14	0.1	37.6	0.09	0.31	7.69	37.9	7.3	31.1	61.5	4.3	0.7	2.4
														LYG-124	Obese	14	33	male	88	174	29.0659	128	90	4.5	5.8	5.54	3.16	0.98	3.57	0.52	12.5	50	0.38	55.4	2.67	7.27	4.24	3.43	51.1	5.32	4.82	12.12	127	7.01	52.5	40.5	5.3	0.1	1.6
														LYG-103	Obese	26.8	28	female	75	160	29.2969	112	88	8.5	11.9	8.28	2.78	1.52	5.57	0.34	25	0	3.43	17.2	2.51	5.94	0.4	0.1	18.4	0.09	0.03	43.15	64.3	4.61	28.7	57.6	5	0.3	2
														LYG-121	Obese	7.6	20	male	75	160	29.2969	125	67	4.6	5.8	5.41	2.8	0.73	3.72	0.56	25	87.5	0.01	115.1	5.79	16.2	0.21	0.1	46.4	0.09	0.01	0.47	36.8	6.38	42.5	47.7	4	1	4.8
														LYG-90	Obese	96	58	male	99	183	29.5619	122	90	6.6	7.6	5.47	2.46	0.87	3.56	0.29	30	125	0.02		2.89	12.9	0.87	0.1	18.4	0.09	0	24.57		5.06	45.7	44.1	5.8	0.1	5.5
														LYG-110	Obese	7	63	male	96	180	29.6296	107	72	4.7	6.3	3.02	0.85	1.02	1.52	0.19	30	50	0.01	66.4	2.68	11.3	0.1	0.1	19.6	2.15	1.16	1.8	77.8	4.44	47.3	7.3	7.7	0.2	0
														LYG-123	Obese	10	38	male	91	175	29.7143	120	65	4.4	6.8	6.97	4.19	0.6	4.85	0.64	25	75	0.28	71.2	5.08	9.03	0.42	0.1	29.1	0.09	0.29	11.97	44.4	6.22	32.6	54.4	9.4	0.3	3.3
														LYG-95	Obese	2.2	53	female	79	163	29.7339	106	67	4.9	5.6	4.58	2.19	1	2.86	0.34	18.75	50	0.03	114.4	4.46	12.73	1.02	0.1	18.4	0.09	0.24	92.93	82.1	5.47	52.7	37.5	8.2	0.5	1.1
														LYG-96	Obese	3.1	30	male	95	178	29.9836	116	84	5.1	5.4	5.67	7.07	0.52	2.16	0.53	25	50	0.53	82.9	4.51	9.5	0.67	0.1	18.4	0.09	0.18	51.59	89.1	8.13	39.9	47.4	9	1	2.7
														LYG-116	Obese	3.5	25	male	90.1	173	30.1046	125	94	4.5	5.3	5.43	2.4	0.65	3.95	0.58	20	50	0.01	94.9	5.46	13.6	0.78	2.39	54	8.05	1.01	42.35	156	5.57	40.6	46	7	0.7	5.7
														LYG-93	Obese	3.8	40	female	84	167	30.1194	111	75	8.6	8	6.63	3.83	1.31	3.81	0.27	5	50	0.39	68.5	4.56	8.22	0.68	0.1	18.4	0.09	0.02	39.82	124	6.82	41.9	46	9.4	0.6	2.1
														LYG-119	Obese	1.8	31	female	77	159	30.4577	99	83	4.3	5.4	6.34	1.52	1.67	3.97	0.41	60	25	0.17	78.2	2.96	9.88	0.71	0.1	18.4	0.09	0.68	48.27	127	13.2	61.7	31.4	5	0.7	1.2
														LYG-99	Obese	9.3	43	female	78	160	30.4688	120	90	4.3	5.4	3.62	1.12	0.84	2.42	0.28	25	50	0.02	68.5	4.9	10.87	0.69	0.2	82	0.09	0.06	64.97	64.5	4.15	44.6	44.3	8.7	0.5	1.9
														LYG-115	Obese	4.2	75	male	83	165	30.4867	120	81	6.9	5.5	6.01	6.67	0.78	2.3	0.452	40	0	0.38	76	3.05	9.42	10.96	7.92	18.4	0.09	0.13	14.53	69.6	8.37	65.1	25.7	6.6	0.4	2.2
														LYG-117	Obese	5.6	37	female	92	173	30.7394	132	88	4.5	5.1	5.47	0.88	1.6	3.66	0.4	15	62.5	0.19	82.9	4.4	10	0.1	0.1	375.3	0.09	0.06	100.3	40.6	6.82	56.4	31.7	6.7	0.7	4.5
														LYG-98	Obese	41.2	20	male	84	164	31.2314	130	80	5.4	5.4	5.26	2.92	1.15	2.83	0.62	25	50	0.61	83	2.82	8.12	0.41	0.1	18.4	0.09	0.02	9.23	55	9.25	56.5	24.6	4.5	0.8	2.6
														LYG-97	Obese	8.8	39	female	79	159	31.2488	104	67	4.5	5.6	4.44	3.64	1.04	2.62	0.39	37.5	75	0.01	86.7	3.2	8.54	1.44	0.94	137.9	0.09	0.23	0.42	62.8	6.72	42.8	47	6.4	0.4	3.4
														LYG-130	Obese	4.5	31	female	80	160	31.25	123	73	4.1	4.7	7.51	1.81	1.74	5.6	0.43	25	50	0.33	69.4	2.83	12.01	0.12	0.1	29.4	0.09	0.04	3.86	78.8	5.05	38.3	50.6		1.2	6.6
														LYG-105	Obese	3.6	43	male	100.5	178	31.7195	105	68	5	5.4	4.26	7.59	0.58	0.96	0.64	25	100	0.14	97	4.87	13.14	2.33	0.65	18.4	0.09	0.32	61.33	79.6	4.91	45	45	6.9	0.2	2.9
														LYG-109	Obese	7.1	31	female	72.5	151	31.8	114	78	5	5.6	3.81	1.17	0.72	2.63	0.53	20	75	0.01	72	4.48	14.5	0.45	0.1	18.4	0.09	0.31	73.21	66.1	7.15	64.4	23.9	9.7	0.3	1.7
														LYG-108	Obese	5.2	22	male	104	180	32.0988	127	81	4.5	6.3	4.3	0.94	1.1	3.12	0.45	10	50	0.01	79.6	4.54	13	0.18	0.1	47.9	4.7	2.84	9.54	68.7	6.73	44.3	44.3	8.6	0.4	2.4
														LYG-113	Obese	3.2	18	male	84.8	162	32.3122	118	72	4.7	6.2	4.11	3.02	0.87	2.33	0.52	25	100	0.19	62.4	4.75	8.88	0.1	0.1	18.4	0.09	0.17	2.36	69.5	6.88	43.3	47.7	5.7	1.1	1.9
														LYG-91	Obese	48.3	65	male	101	174	33.3598	122	74	8.8	11.1	4.19	1.7	1.07	2.12	0.29	37.5	100	0.02	73.8	2.75	12.7	0.51	0.1	18.4	0.09		13.71	53.7	8.62	65.5	11.4	6.5	0.2	0.8
														LYG-125	Obese	6.3	28	male	100	173	33.4124	121	86	5.3	6.3	5.48	2.6	0.86	4	0.48	12.5	50	0.17	67.3	4.47	8.02	0.1	0.1	54.7	0.09	0.21	6.64	32.6	5.84	48.6	40	4.8	0.03	0.35
														LYG-118	Obese	1.9	41	female	81	155	33.7149	160	97	6	6.3	5.48	3.71	0.93	3.38	0.53	20	0	0.61	43.9	3.53	5.62	1	0.1	18.4	0.09	0.35	16.73	80.8	5.86	52.4	35.5	8	0.3	3.8
														LYG-126	Obese	6.6	43	male	100	171	34.1986	130	79	6.4	7.3	4.21	4.24	0.97	2.36	0.46	12.5	0	2.59	95.3	4.96	17.04	2.4	3.85	113.9	6.1	5.32	23.57	170	6.22	60.5	28.2	8.1	0.6	2.6
														LYG-87	Obese	5.1	53	male	104	174	34.3506	142	79	5.1	6.2	4.63	4.66	0.74	2.64	0.45	75	150	0.01	116.4	3.9	13.53	3.46	1.82	32.8	3.56	2.25	20.97	107	7.97	52.7	38.6	6.9	0.5	1.3
														LYG-88	Obese	87.7	27	male	100	170	34.6021	120	78	4.5	6.2	5.89	3.28	0.84	4.03	0.21	20	100	0.01	63.7	3.99	12.34	0.1	0.1	222.8	16	0.28	31.27	52.4	6.83	49.7	29.1	6.7	0.6	0.6
														LYG-120	Obese	12.2	41	male	100	170	34.6021	125	75	5.7	6.8	3.53	1.63	0.7	2.44	0.37	25	100	0.01	110.2	5.17	13.66	0.1	0.1	152.6	3.81	2.29	2.02	33.2	5.17	54	39.1	4.1	0.4	2.4
														LYG-106	Obese	22.8	20	male	105	170	36.3322	122	76	5.5	6.3	5.96	5.71	0.68	3.54	0.71	12.5	100	0.07	77	5.03	11.3	0.1	0.1	155.8	7.49	5.52	68.47	114	9.48	52.5	38.6	6.8	0.4	1.7
														LYG-112	Obese	3.4	25	male	94	160	36.7188	127	80	5	6.5	3.52	3.13	0.77	1.15	0.35	15	75	0.01	79.5	6.74	13	0.56	0.1	18.4	0.09	0.2	14.57	103	6.27	38.9	45.3	8.6	0.8	6.4
														LYG-89	Obese	87	48	female	82	149	36.9353	110	74	8	9	4.77	1.69	1.08	3.11	0.36	0	50	0.75	81	2.83	15.4	3.45	1.64	46.9	0.99	4.47	40.43	111	8.15	70.6	10.3	3.6	0.2	0.1
[truncated: 42 more columns]

## Sheet: Table S2
T test for overweight vs. normal on metabolic data						PLS-DA analysis for overweight vs. normal on metabolic data			OPLS-DA analysis for overweight vs. normal on metabolic data			Overlapping analysis
Metabolites	pvalue	qvalue	log2FC	classs		Metabolites	VIP		Metabolites	VIP		Metabolites	pvalue	qvalue	log2FC	class
2-Isopropylmalic acid	<0.0001	<0.0001	0.3056	upreglulated		Glucaric acid	2.9387		Glucaric acid	2.7713		2-Isopropylmalic acid	<0.0001	<0.0001	0.3056	upreglulated
N-Alpha-acetyllysine	0.0002	0.0025	-0.4452	downregulated		Indoleacrylic acid	2.8155		Indoleacrylic acid	2.6732		N-Alpha-acetyllysine	0.0002	0.0025	-0.4452	downregulated
L-Asparagine	0.0012	0.011	-0.2572	downregulated		Isocitric acid	2.6412		Citric acid	2.5073		L-Asparagine	0.0012	0.011	-0.2572	downregulated
L-Aspartic acid	0.0089	0.0468	-0.5292	downregulated		Citric acid	2.5302		Isocitric acid	2.4781		L-Aspartic acid	0.0089	0.0468	-0.5292	downregulated
Choline	0.0039	0.0251	-0.6053	downregulated		L-Cysteine	2.4608		L-Cysteine	2.4594		Choline	0.0039	0.0251	-0.6053	downregulated
Citric acid	<0.0001	<0.0001	1.2043	upreglulated		Uracil	2.3036		Uracil	2.2255		Citric acid	<0.0001	<0.0001	1.2043	upreglulated
L-Cysteine	<0.0001	<0.0001	1.2133	upreglulated		2-Isopropylmalic acid	2.2425		Serine	2.1372		L-Cysteine	<0.0001	<0.0001	1.2133	upreglulated
3-Sulfinoalanine	0.0001	0.0008	-0.386	downregulated		L-Lysine	2.0957		L-Lysine	2.134		3-Sulfinoalanine	0.0001	0.0008	-0.386	downregulated
Glucaric acid	<0.0001	<0.0001	1.3667	upreglulated		Serine	2.0412		2-Isopropylmalic acid	2.0692		Glucaric acid	<0.0001	<0.0001	1.3667	upreglulated
4,5-Dihydroorotic acid	0.0035	0.0237	-0.589	downregulated		L-Glutamine	1.9233		Phosphorylcholine	1.999		4,5-Dihydroorotic acid	0.0035	0.0237	-0.589	downregulated
Glyceric acid	0.002	0.015	-0.3788	downregulated		3-Sulfinoalanine	1.9186		S-Adenosylmethionine	1.8234		Glyceric acid	0.002	0.015	-0.3788	downregulated
Indoleacrylic acid	<0.0001	<0.0001	1.2801	upreglulated		Phosphorylcholine	1.8799		N6-Acetyl-L-lysine	1.8		Indoleacrylic acid	<0.0001	<0.0001	1.2801	upreglulated
Isocitric acid	<0.0001	<0.0001	0.8415	upreglulated		N-Alpha-acetyllysine	1.8335		N-Alpha-acetyllysine	1.736		Isocitric acid	<0.0001	<0.0001	0.8415	upreglulated
L-Argininosuccinic acid	0.0022	0.0155	-0.9219	downregulated		N6-Acetyl-L-lysine	1.7879		3-Sulfinoalanine	1.663		L-Argininosuccinic acid	0.0022	0.0155	-0.9219	downregulated
L-Lysine	<0.0001	0.0003	-0.3589	downregulated		S-Adenosylmethionine	1.6409		L-Glutamine	1.6605		L-Lysine	<0.0001	0.0003	-0.3589	downregulated
L-Methionine	0.0013	0.0111	-0.293	downregulated		N-Acetylglutamine	1.6275		L-Argininosuccinic acid	1.6414		L-Methionine	0.0013	0.0111	-0.293	downregulated
N-Acetylglutamine	0.0012	0.011	-0.4237	downregulated		L-Methionine	1.5899		L-Asparagine	1.6065		N-Acetylglutamine	0.0012	0.011	-0.4237	downregulated
N6-Acetyl-L-lysine	0.0003	0.0027	-0.4438	downregulated		L-Asparagine	1.5785		Glyceric acid	1.5705		N6-Acetyl-L-lysine	0.0003	0.0027	-0.4438	downregulated
Phosphorylcholine	0.0001	0.0012	-0.724	downregulated		N5-Acetylornithine	1.5743		N-Acetylglutamine	1.5642		Phosphorylcholine	0.0001	0.0012	-0.724	downregulated
D-Ribose 5-phosphate	0.0049	0.0292	1.0441	upreglulated		Glyceric acid	1.5488		Choline	1.5598		D-Ribose 5-phosphate	0.0049	0.0292	1.0441	upreglulated
S-Adenosylmethionine	0.0014	0.0112	0.6761	upreglulated		L-Argininosuccinic acid	1.5188		L-Methionine	1.5405		S-Adenosylmethionine	0.0014	0.0112	0.6761	upreglulated
Serine	<0.0001	0.0004	-0.3651	downregulated		Choline	1.4522		Uric acid	1.5292		Serine	<0.0001	0.0004	-0.3651	downregulated
Uracil	<0.0001	0.0001	0.437	upreglulated		Pipecolic acid	1.4454		D-Ribose 5-phosphate	1.5136		Uracil	<0.0001	0.0001	0.437	upreglulated
						4,5-Dihydroorotic acid	1.4091		N5-Acetylornithine	1.4445
						D-Ribose 5-phosphate	1.4029		L-Aspartic acid	1.4276
						Uric acid	1.3613		4,5-Dihydroorotic acid	1.3901
						Urea	1.334		2-Hydroxyglutarate	1.341
						L-Aspartic acid	1.2842		Pipecolic acid	1.2944
						Dimethylglycine	1.2801		L-Threonine	1.2479
						Citrulline	1.267		Urea	1.1881
						N-Acetylglutamic acid	1.2364		Glycerol 3-phosphate	1.1789
						p-Aminobenzoic acid	1.2231		Citrulline	1.1633
						L-Threonine	1.2222		L-Alanine	1.1616
						L-Alanine	1.144		p-Aminobenzoic acid	1.1435
						L-Arginine	1.1424		L-Phenylalanine	1.1376
						2-Hydroxyglutarate	1.1374		Betaine aldehyde	1.1163
						N-Acetyl-L-alanine	1.0608		Dimethylglycine	1.1111
						L-Phenylalanine	1.0434		4-Hydroxyphenylpyruvic acid	1.1098
						Gluconic acid	1.0213		Ortho-Hydroxyphenylacetic acid	1.0511
						Creatine	1.0142		L-Arginine	1.0246
						2-Aminobenzoic acid	1.0048		Niacinamide	1.0228
						Betaine aldehyde	1.0043		Guanine	1.0104

## Sheet: Table S3
T test for obese vs. normal on metabolic data						PLS-DA analysis for obese vs. normal on metabolic data			OPLS-DA analysis for obese vs. normal on metabolic data			Overlapping analysis
Metabolites	pvalue	qvalue	log2FC	class		Metabolites	VIP		Metabolites	VIP		Metabolites	pvalue	qvalue	log2FC	class
1-Methylhistidine	0.0001	0.0007	-0.5427	downregulated		N-Acetylglutamic acid	2.7862		N-Acetylglutamic acid	2.5553		N-Acetylglutamic acid	< 0.0001	< 0.0001	0.7998	upreglulated
2-Keto-Isovalerate	0.0004	0.0022	0.6157	upreglulated		Isocitric acid	2.4184		Isocitric acid	2.4649		Isocitric acid	< 0.0001	< 0.0001	2.1914	upreglulated
3-methyl pyruvic acid	0.0001	0.0007	1.1478	upreglulated		Glucaric acid	2.3745		Glucaric acid	2.3967		Glucaric acid	< 0.0001	< 0.0001	1.8344	upreglulated
3-Hydroxybuterate	0.0007	0.0033	1.3455	upreglulated		Citric acid	2.3218		Citric acid	2.2982		Citric acid	< 0.0001	< 0.0001	2.2558	upreglulated
3-Methylthiopropionic acid	0.0097	0.0302	0.3896	upreglulated		Indoleacrylic acid	2.1848		Indoleacrylic acid	2.1715		Indoleacrylic acid	< 0.0001	< 0.0001	1.6709	upreglulated
7-Methylguanosine	< 0.0001	< 0.0001	0.6221	upreglulated		L-Histidine	2.1345		3-Sulfinoalanine	2.1361		3-Sulfinoalanine	< 0.0001	< 0.0001	-0.5799	downregulated
Acetoacetic acid	0.0001	0.0005	1.0927	upreglulated		3-Sulfinoalanine	2.082		L-Histidine	2.0634		L-Histidine	< 0.0001	< 0.0001	-0.6402	downregulated
L-Acetylcarnitine	0.0001	0.0006	0.5321	upreglulated		Choline	1.9784		Uracil	1.9834		Uracil	< 0.0001	< 0.0001	1.1989	upreglulated
N-Alpha-acetyllysine	0.0129	0.0375	-0.2984	downregulated		Pyruvic acid	1.9518		Choline	1.9641		Choline	< 0.0001	< 0.0001	1.0636	upreglulated
cis-Aconitic acid	0.0014	0.0058	0.4073	upreglulated		Uracil	1.9087		Pyruvic acid	1.903		Pyruvic acid	< 0.0001	< 0.0001	1.2681	upreglulated
Betaine aldehyde	0.0003	0.0018	0.3139	upreglulated		7-Methylguanosine	1.8846		7-Methylguanosine	1.7971		7-Methylguanosine	< 0.0001	< 0.0001	0.6221	upreglulated
Choline	< 0.0001	< 0.0001	1.0636	upreglulated		Uric acid	1.8741		L-Cysteine	1.7926		L-Cysteine	< 0.0001	< 0.0001	1.5317	upreglulated
Citraconic acid	0.0016	0.0065	0.4002	upreglulated		N5-Acetylornithine	1.7022		Uric acid	1.7615		Uric acid	< 0.0001	< 0.0001	0.439	upreglulated
Citric acid	< 0.0001	< 0.0001	2.2558	upreglulated		L-Cysteine	1.6977		N5-Acetylornithine	1.7106		N5-Acetylornithine	< 0.0001	< 0.0001	-0.3695	downregulated
L-Cysteine	< 0.0001	< 0.0001	1.5317	upreglulated		Itaconic acid	1.6051		L-Valine	1.5236		L-Valine	< 0.0001	0.0001	0.3578	upreglulated
3-Sulfinoalanine	< 0.0001	< 0.0001	-0.5799	downregulated		L-Valine	1.5773		Itaconic acid	1.4855		Itaconic acid	< 0.0001	0.0001	0.4863	upreglulated
Glucaric acid	< 0.0001	< 0.0001	1.8344	upreglulated		L-Lysine	1.5165		Acetoacetic acid	1.4493		Acetoacetic acid	0.0001	0.0005	1.0927	upreglulated
D-Glyceraldehyde 3-phosphate	0.0007	0.0032	1.4913	upreglulated		Phosphorylcholine	1.4874		1-Methylhistidine	1.4486		1-Methylhistidine	0.0001	0.0007	-0.5427	downregulated
Fructose 1,6-bisphosphate	0.0034	0.0116	0.6692	upreglulated		Phenyllactic acid	1.4518		L-Lysine	1.4485		L-Lysine	< 0.0001	0.0002	-0.3645	downregulated
Fumaric acid	0.0005	0.0026	0.6177	upreglulated		Acetoacetic acid	1.4409		Phenyllactic acid	1.4356		Phenyllactic acid	0.0001	0.0005	0.4244	upreglulated
L-Glutamic acid	0.001	0.0044	0.6405	upreglulated		L-Acetylcarnitine	1.4401		3-methyl pyruvic acid	1.4219		3-methyl pyruvic acid	0.0001	0.0007	1.1478	upreglulated
L-Histidine	< 0.0001	< 0.0001	-0.6402	downregulated		1-Methylhistidine	1.4216		Maleic acid	1.387		Maleic acid	0.0002	0.0015	0.6775	upreglulated
Ortho-Hydroxyphenylacetic acid	0.0004	0.0021	0.5404	upreglulated		3-methyl pyruvic acid	1.4202		2-Keto-Isovalerate	1.3559		2-Keto-Isovalerate	0.0004	0.0022	0.6157	upreglulated
Hydroxyproline	0.0175	0.047	0.3417	upreglulated		Betaine aldehyde	1.3502		Sarcosine	1.3549		Sarcosine	0.0005	0.0026	0.2611	upreglulated
Indoleacrylic acid	< 0.0001	< 0.0001	1.6709	upreglulated		Maleic acid	1.3393		Phosphorylcholine	1.3486		Phosphorylcholine	< 0.0001	0.0003	-0.7138	downregulated
Isocitric acid	< 0.0001	< 0.0001	2.1914	upreglulated		Ortho-Hydroxyphenylacetic acid	1.3144		2-Isopropylmalic acid	1.3436		Fumaric acid	0.0005	0.0026	0.6177	upreglulated
Itaconic acid	< 0.0001	0.0001	0.4863	upreglulated		2-Isopropylmalic acid	1.3099		Fumaric acid	1.3272		L-Acetylcarnitine	0.0001	0.0006	0.5321	upreglulated
L-Kynurenine	0.0004	0.002	0.5518	upreglulated		L-Kynurenine	1.3082		L-Acetylcarnitine	1.3236		L-Glutamic acid	0.001	0.0044	0.6405	upreglulated
L-Lactic acid	0.002	0.0076	0.4633	upreglulated		2-Keto-Isovalerate	1.2974		L-Glutamic acid	1.2924		3-Hydroxybuterate	0.0007	0.0033	1.3455	upreglulated
L-Lysine	< 0.0001	0.0002	-0.3645	downregulated		Fumaric acid	1.2763		3-Hydroxybuterate	1.2766		L-Lactic acid	0.002	0.0076	0.4633	upreglulated
L-Malic acid	0.0166	0.0456	0.417	upreglulated		Sarcosine	1.2687		L-Lactic acid	1.2679		D-Glyceraldehyde 3-phosphate	0.0007	0.0032	1.4913	upreglulated
Maleic acid	0.0002	0.0015	0.6775	upreglulated		D-Glyceraldehyde 3-phosphate	1.2397		D-Glyceraldehyde 3-phosphate	1.2303		Urea	0.002	0.0076	-0.293	downregulated
N-Acetylglutamic acid	< 0.0001	< 0.0001	0.7998	upreglulated		L-Carnitine	1.236		Urea	1.2192		Betaine aldehyde	0.0003	0.0018	0.3139	upreglulated
N5-Acetylornithine	< 0.0001	< 0.0001	-0.3695	downregulated		3-Hydroxybuterate	1.2335		Betaine aldehyde	1.216		Ortho-Hydroxyphenylacetic acid	0.0004	0.0021	0.5404	upreglulated
N6-Acetyl-L-lysine	0.0135	0.0381	-0.2955	downregulated		L-Glutamic acid	1.2125		Ortho-Hydroxyphenylacetic acid	1.2092		Citraconic acid	0.0016	0.0065	0.4002	upreglulated
Ornithine	0.0027	0.0094	0.512	upreglulated		Citraconic acid	1.2114		Citraconic acid	1.2088		L-Kynurenine	0.0004	0.002	0.5518	upreglulated
L-Phenylalanine	0.0061	0.0205	0.2891	upreglulated		cis-Aconitic acid	1.1908		Pipecolic acid	1.1908		cis-Aconitic acid	0.0014	0.0058	0.4073	upreglulated
Phenyllactic acid	0.0001	0.0005	0.4244	upreglulated		L-Lactic acid	1.1476		L-Kynurenine	1.154		Ornithine	0.0027	0.0094	0.512	upreglulated
Phosphorylcholine	< 0.0001	0.0003	-0.7138	downregulated		Urea	1.1333		cis-Aconitic acid	1.1426		Fructose 1,6-bisphosphate	0.0034	0.0116	0.6692	upreglulated
Pyruvic acid	< 0.0001	< 0.0001	1.2681	upreglulated		S-Adenosylmethionine	1.1307		N-Alpha-acetyllysine	1.1201		L-Phenylalanine	0.0061	0.0205	0.2891	upreglulated
S-Adenosylmethionine	0.0026	0.0093	1.0519	upreglulated		Ornithine	1.1102		N6-Acetyl-L-lysine	1.101		S-Adenosylmethionine	0.0026	0.0093	1.0519	upreglulated
Sarcosine	0.0005	0.0026	0.2611	upreglulated		Pipecolic acid	1.105		L-Carnitine	1.0899
Uracil	< 0.0001	< 0.0001	1.1989	upreglulated		Fructose 1,6-bisphosphate	1.1039		Ornithine	1.0856
Urea	0.002	0.0076	-0.293	downregulated		p-Aminobenzoic acid	1.0294		p-Aminobenzoic acid	1.0698
Uric acid	< 0.0001	< 0.0001	0.439	upreglulated		L-Phenylalanine	1.0241		Fructose 1,6-bisphosphate	1.0601
L-Valine	< 0.0001	0.0001	0.3578	upreglulated		2-Aminobenzoic acid	1.0109		L-Phenylalanine	1.0398
									L-Alanine	1.0326
									S-Adenosylmethionine	1.0255
									Phenylpropiolic acid	1.0013

## Sheet: Table S4
T test for overweight vs. normal on lipidomic data						PLS-DA analysis for overweight vs. normal on lipidomic data			OPLS-DA analysis for overweight vs. normal on lipidomic data			Overlapping analysis
Lipids	pvalue	adjust pvalue	log2FC	classs		Lipids	VIP		Lipids	VIP		Lipids	pvalue	adjust pvalue	log2FC	class
AcCa(18:0)	0.0004	0.0024	-0.3323	downregulated		MLCL(49:5)	3.3316		MLCL(49:5)	3.3235		MLCL(49:5)	<0.0001	<0.0001	-1.1737	downregulated
AcCa(18:1)	<0.0001	<0.0001	-0.6472	downregulated		MLCL(49:7)	3.3021		MLCL(49:7)	3.2993		MLCL(49:7)	<0.0001	<0.0001	-1.3507	downregulated
AcCa(24:0)	0.0144	0.0491	-0.2942	downregulated		MLCL(49:9)	3.253		MLCL(49:9)	3.2418		MLCL(49:9)	<0.0001	<0.0001	-1.3603	downregulated
AcCa(24:2)	0.0011	0.0063	-0.4861	downregulated		SM(d18:1/22:6)	3.2107		SM(d18:1/22:6)	3.1956		SM(d18:1/22:6)	<0.0001	<0.0001	-2.7418	downregulated
BisMePA(6:0/6:0)	<0.0001	<0.0001	-1.1389	downregulated		MLCL(45:5)	3.1308		MLCL(45:5)	3.1184		MLCL(45:5)	<0.0001	<0.0001	-1.2529	downregulated
CL(74:2)	0.0013	0.0072	-2.7623	downregulated		CL(83:4)	2.8481		CL(83:4)	2.9059		CL(83:4)	<0.0001	<0.0001	-1.3418	downregulated
CL(78:5)	<0.0001	0.0003	-0.3708	downregulated		MLCL(53:13)	2.8405		MG(18:1)	2.8246		MG(18:1)	<0.0001	<0.0001	-0.7691	downregulated
CL(78:7)	0.0124	0.0434	-1.0575	downregulated		MG(18:1)	2.8194		MLCL(53:13)	2.8053		MLCL(53:13)	<0.0001	<0.0001	-1.3311	downregulated
CL(78:9)	<0.0001	<0.0001	0.9155	upreglulated		SM(d18:1/18:4)	2.7547		SM(d18:1/18:4)	2.7866		SM(d18:1/18:4)	<0.0001	<0.0001	0.5585	upreglulated
CL(79:5)	0.0026	0.0128	0.4002	upreglulated		PE(18:2e/20:4)	2.7485		CL(79:6)	2.7802		CL(79:6)	<0.0001	<0.0001	2.1895	upreglulated
CL(79:6)	<0.0001	<0.0001	2.1895	upreglulated		PS(18:1/18:2)	2.7421		PS(18:1/18:2)	2.7436		PS(18:1/18:2)	<0.0001	<0.0001	2.3498	upreglulated
CL(82:10)	0.0014	0.0076	0.5906	upreglulated		DG(10:0/10:1)	2.6958		PE(18:2e/20:4)	2.7167		PE(18:2e/20:4)	<0.0001	<0.0001	1.3114	upreglulated
CL(83:4)	<0.0001	<0.0001	-1.3418	downregulated		CL(79:6)	2.6875		DG(10:0/10:1)	2.7059		DG(10:0/10:1)	<0.0001	<0.0001	-0.7494	downregulated
CL(83:9)	0.0002	0.0014	-0.9134	downregulated		MePC(34:4)	2.6744		Hex1Cer(d18:1/24:1)	2.684		Hex1Cer(d18:1/24:1)	<0.0001	<0.0001	1.9842	upreglulated
CL(22:5/20:0/20:4/22:0)	0.0002	0.0014	0.4825	upreglulated		Hex1Cer(d18:1/24:1)	2.6684		MePC(34:4)	2.6231		MePC(34:4)	<0.0001	<0.0001	-1.3557	downregulated
CL(89:11)	0.0011	0.0061	-0.3325	downregulated		PC(18:0/18:0)	2.5933		BisMePA(6:0/6:0)	2.5948		BisMePA(6:0/6:0)	<0.0001	<0.0001	-1.1389	downregulated
Cer(d16:0/16:0)	<0.0001	<0.0001	1.1467	upreglulated		BisMePA(6:0/6:0)	2.5749		MePC(34:6)	2.582		MePC(34:6)	<0.0001	<0.0001	2.7079	upreglulated
Cer(d17:1/16:0)	<0.0001	<0.0001	1.6236	upreglulated		MePC(34:6)	2.5331		PC(18:0/18:0)	2.5669		PC(18:0/18:0)	<0.0001	<0.0001	0.9701	upreglulated
Cer(d16:0/18:0+O)	<0.0001	<0.0001	-1.5294	downregulated		Cer(d17:1/16:0)	2.4781		Cer(d17:1/16:0)	2.4746		Cer(d17:1/16:0)	<0.0001	<0.0001	1.6236	upreglulated
Cer(d18:2/16:0)	<0.0001	0.0004	0.3971	upreglulated		SM(d18:1/18:2)	2.4642		SM(t42:6)	2.4656		SM(t42:6)	<0.0001	<0.0001	-0.519	downregulated
Cer(d18:1/20:0)	0.0003	0.0019	0.4258	upreglulated		MePC(33:3)	2.446		MePC(33:3)	2.4458		MePC(33:3)	<0.0001	<0.0001	-0.7453	downregulated
Cer(d16:1/22:0)	0.0011	0.0062	0.5155	upreglulated		Hex1Cer(d18:1/16:0)	2.445		TG(6:0/6:0/10:1)	2.4245		TG(6:0/6:0/10:1)	<0.0001	<0.0001	-0.581	downregulated
Cer(d18:0/22:0)	0.0047	0.0199	0.527	upreglulated		PC(16:1/22:6)	2.4344		PC(16:1/22:6)	2.4043		PC(16:1/22:6)	<0.0001	<0.0001	1.2844	upreglulated
Cer(d42:1)	0.0011	0.0063	0.4037	upreglulated		Cer(d16:0/16:0)	2.4153		Cer(d16:0/16:0)	2.4041		Cer(d16:0/16:0)	<0.0001	<0.0001	1.1467	upreglulated
Cer(d18:2/24:2)	0.0046	0.0198	0.4306	upreglulated		TG(6:0/6:0/10:1)	2.4003		SM(d18:1/18:2)	2.3947		SM(d18:1/18:2)	<0.0001	<0.0001	-0.9099	downregulated
Cer(d19:1/23:3)	<0.0001	<0.0001	0.6891	upreglulated		SM(t42:6)	2.3711		DG(6:0/14:1)	2.3801		DG(6:0/14:1)	<0.0001	<0.0001	-0.5853	downregulated
Cer(d18:1/25:1)	0.0003	0.0022	1.2186	upreglulated		MePC(37:5e)	2.3686		Hex1Cer(d18:1/16:0)	2.361		Hex1Cer(d18:1/16:0)	<0.0001	<0.0001	0.4488	upreglulated
Cer(m18:0/22:0)	0.0028	0.0137	0.4618	upreglulated		PC(18:2e/22:6)	2.3673		MePC(37:5e)	2.2597		MePC(37:5e)	<0.0001	<0.0001	-0.9897	downregulated
Cer(m18:0/23:0)	<0.0001	0.0002	0.7034	upreglulated		DG(6:0/14:1)	2.3433		PC(18:2e/22:6)	2.2576		PC(18:2e/22:6)	<0.0001	<0.0001	-0.9874	downregulated
Cer(m18:0/24:0)	0.0015	0.0084	0.459	upreglulated		PC(16:0e/22:4)	2.2679		PS(20:2/18:2)	2.254		PS(20:2/18:2)	<0.0001	<0.0001	0.8544	upreglulated
Cer(m18:0/24:1)	0.0072	0.0276	0.5069	upreglulated		PS(20:2/18:2)	2.2088		TG(18:0/18:1/24:0)	2.2256		TG(18:0/18:1/24:0)	<0.0001	<0.0001	1.3436	upreglulated
Cer(m18:1/24:0)	0.0007	0.004	0.4566	upreglulated		TG(18:0/18:1/24:0)	2.1861		LPC(18:3e)	2.1889		LPC(18:3e)	<0.0001	<0.0001	-0.6996	downregulated
Cer(t18:0/16:0)	0.0041	0.0182	0.4487	upreglulated		PE(18:2e/20:5)	2.1619		PC(16:0e/22:4)	2.1742		PC(16:0e/22:4)	<0.0001	<0.0001	-0.689	downregulated
ChE(16:0)	0.0036	0.0164	0.3966	upreglulated		PC(22:5/13:0)	2.1456		PE(18:2e/20:5)	2.1585		PE(18:2e/20:5)	<0.0001	<0.0001	-2.1345	downregulated
CmE()	0.0082	0.0311	-0.4242	downregulated		SM(d42:1)	2.1338		SM(d42:1)	2.1554		SM(d42:1)	<0.0001	<0.0001	0.5258	upreglulated
CmE(18:2)	0.0071	0.0276	-0.4086	downregulated		TG(16:0/16:0/18:1)	2.1257		PC(22:5/13:0)	2.1439		PC(22:5/13:0)	<0.0001	<0.0001	-0.8519	downregulated
CmE(20:4)	<0.0001	0.0003	-0.8323	downregulated		LPC(18:3e)	2.1212		SM(d40:1)	2.1433		SM(d40:1)	<0.0001	<0.0001	-0.5298	downregulated
CmE(8:0)	<0.0001	0.0003	1.0413	upreglulated		Cer(d19:1/23:3)	2.117		TG(16:0/18:1/24:0)	2.1282		TG(16:0/18:1/24:0)	<0.0001	<0.0001	1.1421	upreglulated
DG(10:0/10:1)	<0.0001	<0.0001	-0.7494	downregulated		SM(d40:1)	2.1111		SM(d41:1)	2.1282		SM(d41:1)	<0.0001	<0.0001	0.4866	upreglulated
DG(6:0/14:1)	<0.0001	<0.0001	-0.5853	downregulated		MePC(34:8e)	2.1074		TG(16:0/16:0/18:1)	2.1274		TG(16:0/16:0/18:1)	<0.0001	<0.0001	0.7975	upreglulated
DG(32:0e)	0.0002	0.0017	0.3071	upreglulated		Cer(d18:1/16:0)	2.1066		PC(15:0/16:0)	2.1194		PC(15:0/16:0)	<0.0001	<0.0001	-0.8351	downregulated
DG(18:0/18:0)	<0.0001	0.0003	0.4862	upreglulated		SM(d41:1)	2.0957		TG(16:0/16:0/24:1)	2.1176		TG(16:0/16:0/24:1)	<0.0001	<0.0001	1.1947	upreglulated
DG(36:1e)	0.0017	0.0089	0.4492	upreglulated		PC(15:0/16:0)	2.0904		MePC(34:8e)	2.1085		MePC(34:8e)	<0.0001	<0.0001	1.5812	upreglulated
DG(18:1/18:3)	0.0106	0.0378	-0.6294	downregulated		TG(16:0/16:0/24:1)	2.0821		LPC(18:2)	2.0901		LPC(18:2)	<0.0001	<0.0001	-0.4834	downregulated
DG(38:3e)	0.0005	0.003	0.8852	upreglulated		PC(18:2e/20:4)	2.0803		TG(25:0/16:0/18:1)	2.0891		TG(25:0/16:0/18:1)	<0.0001	<0.0001	1.204	upreglulated
DG(18:2/20:4)	0.0054	0.0222	0.4876	upreglulated		SM(d36:3)	2.0771		SM(d36:3)	2.0751		SM(d36:3)	<0.0001	<0.0001	-0.6723	downregulated
GM3(d40:2)	<0.0001	0.0001	-0.6946	downregulated		LPC(18:2)	2.0696		Cer(d16:0/18:0+O)	2.0737		Cer(d16:0/18:0+O)	<0.0001	<0.0001	-1.5294	downregulated
Hex1Cer(d34:1)	0.0003	0.0021	0.5351	upreglulated		PC(16:1e/20:4)	2.0641		PC(25:0)	2.0693		PC(25:0)	<0.0001	<0.0001	-1.1994	downregulated
Hex1Cer(t18:0/23:0)	0.002	0.0103	0.4627	upreglulated		TG(16:0/18:1/24:0)	2.0602		Cer(d19:1/23:3)	2.0617		Cer(d19:1/23:3)	<0.0001	<0.0001	0.6891	upreglulated
Hex1Cer(t18:0/24:0)	0.0048	0.0203	0.3912	upreglulated		PC(42:2e)	2.0444		PC(42:1e)	2.0542		PC(42:1e)	<0.0001	0.0001	0.734	upreglulated
Hex2Cer(d42:2)	0.0008	0.0049	0.4189	upreglulated		TG(20:1/18:1/18:1)	2.0371		Cer(d18:1/16:0)	2.0431		Cer(d18:1/16:0)	<0.0001	<0.0001	0.4926	upreglulated
Hex2Cer(d42:3)	0.0007	0.0042	0.4316	upreglulated		TG(25:0/16:0/18:1)	2.0207		TG(20:1/18:1/18:1)	2.0427		TG(20:1/18:1/18:1)	<0.0001	<0.0001	0.9626	upreglulated
Hex2Cer(t16:1/20:4)	0.0001	0.0007	0.8801	upreglulated		MePC(35:4e)	2.015		PC(16:1e/20:4)	2.0233		PC(16:1e/20:4)	<0.0001	<0.0001	-0.4352	downregulated
Hex3Cer(d18:1/16:0)	0.004	0.0178	0.3169	upreglulated		PC(16:1e/22:6)	2.015		LPC(32:1)	2.0169		LPC(32:1)	<0.0001	<0.0001	-0.5989	downregulated
Hex3Cer(d34:1)	0.0003	0.0022	0.4364	upreglulated		Cer(d16:0/18:0+O)	2.014		PC(16:1e/20:3)	2.0147		PC(16:1e/20:3)	<0.0001	<0.0001	-2.7902	downregulated
Hex3Cer(d34:2)	0.0037	0.0168	0.3103	upreglulated		LPC(32:1)	1.9953		PC(18:2e/20:4)	1.998		PC(18:2e/20:4)	<0.0001	<0.0001	-0.3873	downregulated
Hex3Cer(m21:1/20:4)	0.0008	0.0048	0.5031	upreglulated		PC(38:7)	1.9806		SM(t38:2)	1.9717		SM(t38:2)	<0.0001	<0.0001	-1.2371	downregulated
LPC(18:3e)	<0.0001	<0.0001	-0.6996	downregulated		PE(18:0/18:1)	1.9794		PC(38:7)	1.9611		PC(38:7)	<0.0001	<0.0001	0.9331	upreglulated
LPC(32:1)	<0.0001	<0.0001	-0.5989	downregulated		TG(16:0e/16:0/18:1)	1.9778		PC(18:0e/22:5)	1.944		PC(18:0e/22:5)	<0.0001	<0.0001	-0.6172	downregulated
LPC(34:0)	0.002	0.0103	-0.6415	downregulated		PE(16:0e/22:4)	1.9729		SM(d16:1/24:0)	1.9437		SM(d16:1/24:0)	<0.0001	<0.0001	-0.4894	downregulated
LPC(34:1)	0.0001	0.0007	0.3036	upreglulated		SM(d16:1/24:0)	1.9592		PC(42:2e)	1.9369		PC(42:2e)	<0.0001	<0.0001	0.8996	upreglulated
LPE(16:1)	0.0063	0.0251	0.4532	upreglulated		PC(16:1e/20:3)	1.9581		PC(16:1e/22:6)	1.9349		PC(16:1e/22:6)	<0.0001	<0.0001	-0.7155	downregulated
LPI(18:0)	0.0127	0.044	-0.3001	downregulated		PC(25:0)	1.9539		MePC(35:4e)	1.9349		MePC(35:4e)	<0.0001	<0.0001	-0.7155	downregulated
LPI(20:4)	0.0004	0.0025	-0.4316	downregulated		PE(18:0/20:4)	1.9516		PE(16:0/20:4)	1.9314		PE(16:0/20:4)	<0.0001	<0.0001	0.9013	upreglulated
LdMePE(18:2)	0.0022	0.0109	-0.3437	downregulated		MePC(35:2e)	1.9362		TG(16:1/18:1/18:1)	1.9235		TG(18:1/18:1/24:0)	<0.0001	<0.0001	0.9382	upreglulated
LdMePE(20:4)	0.0045	0.0195	-0.3749	downregulated		PC(39:6)	1.9329		TG(18:1/18:1/24:0)	1.921		PE(18:0/18:1)	<0.0001	<0.0001	-0.7515	downregulated
LdMePE(22:6)	0.0015	0.0082	-0.4324	downregulated		PC(18:0e/22:5)	1.9263		PE(18:0/18:1)	1.9189		PC(18:1/20:5)	<0.0001	<0.0001	-1.1716	downregulated
MG(18:1)	<0.0001	<0.0001	-0.7691	downregulated		PC(42:1e)	1.9253		PC(18:1/20:5)	1.9186		TG(18:1/18:2/24:0)	<0.0001	<0.0001	1.2385	upreglulated
MLCL(45:5)	<0.0001	<0.0001	-1.2529	downregulated		PC(16:1/18:2)	1.9095		TG(18:1/18:2/24:0)	1.9117		CL(78:9)	<0.0001	<0.0001	0.9155	upreglulated
MLCL(49:5)	<0.0001	<0.0001	-1.1737	downregulated		ChE(18:3)	1.909		CL(78:9)	1.9089		TG(16:0e/16:0/18:1)	<0.0001	<0.0001	0.9582	upreglulated
MLCL(49:7)	<0.0001	<0.0001	-1.3507	downregulated		PC(20:0e/16:0)	1.9037		TG(16:0e/16:0/18:1)	1.9024		MePC(20:3)	<0.0001	<0.0001	-1.1716	downregulated
MLCL(49:9)	<0.0001	<0.0001	-1.3603	downregulated		PE(16:0/20:4)	1.8954		MePC(20:3)	1.8992		PC(18:2e/18:1)	<0.0001	<0.0001	-1.0698	downregulated
MLCL(53:13)	<0.0001	<0.0001	-1.3311	downregulated		DG(36:2e)	1.8938		PC(18:2e/18:1)	1.8972		PC(19:1)	<0.0001	0.0001	-1.0458	downregulated
MePC(20:3)	<0.0001	<0.0001	-1.1716	downregulated		PC(18:1/20:5)	1.8878		PC(19:1)	1.8921		PE(18:0/20:4)	<0.0001	<0.0001	-0.7413	downregulated
MePC(30:3e)	0.0024	0.012	-0.6934	downregulated		MePC(34:2)	1.8829		PE(18:0/20:4)	1.8919		PE(16:0e/22:4)	<0.0001	<0.0001	0.7459	upreglulated
MePC(32:4e)	0.0008	0.0046	-0.4618	downregulated		TG(18:1/18:1/24:0)	1.8757		PE(16:0e/22:4)	1.8883		TG(16:0/18:1/18:1)	<0.0001	0.0001	0.3118	upreglulated
MePC(32:5)	0.0101	0.0367	0.5987	upreglulated		TG(18:1/18:2/24:0)	1.8706		TG(16:0/18:1/18:1)	1.8805		Cer(d17:1/24:1)	<0.0001	<0.0001	0.7387	upreglulated
MePC(33:3)	<0.0001	<0.0001	-0.7453	downregulated		SM(t38:2)	1.8681		Cer(d17:1/24:1)	1.8801		CmE(8:0)	<0.0001	0.0003	1.0413	upreglulated
MePC(34:2e)	0.0001	0.001	-0.5922	downregulated		PC(18:2e/18:1)	1.8626		CmE(8:0)	1.8758		MePC(35:2e)	<0.0001	<0.0001	-0.5273	downregulated
MePC(34:4)	<0.0001	<0.0001	-1.3557	downregulated		AcCa(18:1)	1.862		MePC(35:2e)	1.8747		PC(16:1/18:2)	<0.0001	<0.0001	0.4486	upreglulated
MePC(34:4e)	0.0003	0.0022	-0.5927	downregulated		TG(16:1/18:1/18:1)	1.854		PC(16:1/18:2)	1.8739		ChE(18:3)	<0.0001	<0.0001	-0.6936	downregulated
MePC(34:6)	<0.0001	<0.0001	2.7079	upreglulated		CL(78:9)	1.8502		MePC(34:2)	1.8692		PC(21:4)	<0.0001	0.0001	-0.9352	downregulated
MePC(34:8e)	<0.0001	<0.0001	1.5812	upreglulated		Cer(d17:1/24:1)	1.8408		ChE(18:3)	1.8659		PC(20:0e/16:0)	<0.0001	<0.0001	0.5388	upreglulated
MePC(35:2e)	<0.0001	<0.0001	-0.5273	downregulated		MePC(20:3)	1.8336		PC(21:4)	1.8599		GM3(d40:2)	<0.0001	0.0001	-0.6946	downregulated
MePC(35:4e)	<0.0001	<0.0001	-0.7155	downregulated		SM(d44:3)	1.8207		PC(20:0e/16:0)	1.8566		SM(d18:1/24:0)	<0.0001	0.0001	0.4867	upreglulated
PC(6:0/12:2)	0.0032	0.015	0.4755	upreglulated		SM(d18:1/24:0)	1.8204		GM3(d40:2)	1.8478		SM(d18:2/22:2)	<0.0001	0.0001	0.4912	upreglulated
PC(19:1)	<0.0001	0.0001	-1.0458	downregulated		Cer(t18:1/24:1)	1.8202		SM(d18:1/24:0)	1.8457		PC(39:6)	<0.0001	<0.0001	-0.7837	downregulated
PC(19:2)	<0.0001	0.0002	-0.9209	downregulated		LPC(16:0)	1.8184		SM(d18:2/22:2)	1.8254		PC(19:2)	<0.0001	0.0002	-0.9209	downregulated
PC(21:0e)	0.0138	0.0477	-0.2887	downregulated		TG(16:0/18:1/18:1)	1.8172		PC(39:6)	1.8223		AcCa(18:1)	<0.0001	<0.0001	-0.6472	downregulated
PC(21:3)	0.0001	0.0009	-0.8294	downregulated		GM3(d40:2)	1.8143		PC(19:2)	1.8216		Cer(d18:1/26:2)	<0.0001	0.0001	0.7566	upreglulated
PC(10:0/11:4)	0.0012	0.0069	-0.609	downregulated		SM(d18:2/22:2)	1.8129		AcCa(18:1)	1.8168		PE(16:0/18:2)	<0.0001	0.0001	0.6915	upreglulated
PC(21:4)	<0.0001	0.0001	-0.9352	downregulated		PC(18:0/17:0)	1.8016		Cer(d18:1/26:2)	1.8152		SM(d44:3)	<0.0001	<0.0001	-0.4927	downregulated
PC(25:0)	<0.0001	<0.0001	-1.1994	downregulated		Cer(d18:1/26:2)	1.7946		PE(16:0/18:2)	1.8056		PC(18:2/13:0)	<0.0001	0.0002	0.6656	upreglulated
PC(15:0/16:0)	<0.0001	<0.0001	-0.8351	downregulated		SM(d18:2/24:1)	1.7832		SM(d44:3)	1.8001		LPC(16:0)	<0.0001	0.0001	-0.3079	downregulated
PC(18:2/13:0)	<0.0001	0.0002	0.6656	upreglulated		TG(26:1/18:1/20:4)	1.7773		PC(18:2/13:0)	1.7736		Cer(t18:1/24:1)	<0.0001	<0.0001	1.1234	upreglulated
PC(16:1e/16:1)	0.0087	0.0324	-0.2816	downregulated		SM(d44:6)	1.7728		LPC(16:0)	1.7716		DG(36:2e)	<0.0001	<0.0001	0.7874	upreglulated
PC(16:0/17:0)	0.0004	0.0026	-0.4042	downregulated		PC(19:1)	1.7691		Cer(t18:1/24:1)	1.7713		PE(19:1)	<0.0001	0.0002	-0.945	downregulated
PC(16:1e/18:0)	0.0001	0.0007	0.3036	upreglulated		PC(21:4)	1.7641		DG(36:2e)	1.7635		phSM(d20:0/18:2)	<0.0001	0.0002	-0.9379	downregulated
PC(18:0/17:0)	<0.0001	0.0002	-1.4046	downregulated		PE(16:0/18:2)	1.7575		PE(19:1)	1.7576		TG(26:1/18:1/20:4)	<0.0001	0.0001	1.0493	upreglulated
PC(35:2e)	0.0094	0.0347	-0.3583	downregulated		SM(d43:5)	1.7426		phSM(d20:0/18:2)	1.7551		PE(21:4)	<0.0001	0.0003	-0.9393	downregulated
PC(22:6/13:0)	0.0006	0.0039	0.554	upreglulated		Cer(m18:0/23:0)	1.7391		TG(26:1/18:1/20:4)	1.753		PC(16:1e/18:1)	<0.0001	0.0002	-0.5784	downregulated
PC(18:0/18:0)	<0.0001	<0.0001	0.9701	upreglulated		PC(18:2/13:0)	1.7363		PE(21:4)	1.7514		PS(20:2/20:3)	0.0001	0.0005	0.7101	upreglulated
PC(20:0e/16:0)	<0.0001	<0.0001	0.5388	upreglulated		CmE(8:0)	1.7181		PC(16:1e/18:1)	1.7508		SM(d18:2/24:1)	<0.0001	0.0001	-0.3271	downregulated
PC(18:1/18:2)	0.0007	0.0044	-0.3007	downregulated		PC(16:1e/18:1)	1.7143		PS(20:2/20:3)	1.75		SM(d43:5)	<0.0001	0.0002	0.4191	upreglulated
PC(37:3e)	0.007	0.0274	-0.3844	downregulated		Cer(d18:2/16:0)	1.6938		SM(d18:2/24:1)	1.7476		SM(d44:6)	<0.0001	0.0001	-0.3012	downregulated
PC(37:4)	0.0033	0.0153	-0.3512	downregulated		CL(78:5)	1.6915		SM(d43:5)	1.7428		PC(18:0/17:0)	<0.0001	0.0002	-1.4046	downregulated
PC(20:0/18:1)	0.0001	0.0005	0.6804	upreglulated		PC(19:2)	1.6837		SM(d44:6)	1.7202		CL(78:5)	<0.0001	0.0003	-0.3708	downregulated
PC(38:2)	0.0004	0.0024	0.4167	upreglulated		LPC(18:1)	1.6827		PC(18:0/17:0)	1.7175		PC(40:1)	0.0001	0.0005	-0.7752	downregulated
PC(18:1/20:5)	<0.0001	<0.0001	-1.1716	downregulated		PC(40:1)	1.6643		CL(78:5)	1.7148		Cer(m18:0/23:0)	<0.0001	0.0002	0.7034	upreglulated
PC(16:1/22:6)	<0.0001	<0.0001	1.2844	upreglulated		Hex2Cer(t16:1/20:4)	1.6628		PC(40:1)	1.6982		PC(16:1e/16:0)	<0.0001	0.0004	-0.3416	downregulated
PC(38:9)	0.012	0.0422	0.4935	upreglulated		PS(20:2/20:3)	1.6577		Cer(m18:0/23:0)	1.6964		LPC(18:1)	<0.0001	0.0003	-0.4348	downregulated
PC(39:4)	0.0033	0.0153	-0.3489	downregulated		DG(18:0/18:0)	1.6533		PC(16:1e/16:0)	1.6944		DG(34:3e)	0.0001	0.0009	0.3256	upreglulated
PC(40:1)	0.0001	0.0005	-0.7752	downregulated		PE(19:1)	1.649		LPC(18:1)	1.6871		DG(18:0/18:0)	<0.0001	0.0003	0.4862	upreglulated
PC(20:0/20:3)	0.0005	0.0032	0.6246	upreglulated		phSM(d20:0/18:2)	1.6479		DG(34:3e)	1.6714		DG(36:3e)	0.0001	0.0005	0.6126	upreglulated
PC(42:1e)	<0.0001	0.0001	0.734	upreglulated		CmE(20:4)	1.6438		DG(18:0/18:0)	1.6595		PI(18:0/18:1)	0.0002	0.0013	-0.6918	downregulated
PC(42:2e)	<0.0001	<0.0001	0.8996	upreglulated		DG(36:3e)	1.6383		DG(36:3e)	1.6567		PE(16:0/18:1)	0.0001	0.0006	0.6467	upreglulated
PC(44:10)	0.0004	0.0026	-0.4469	downregulated		LPC(22:6)	1.6367		PI(18:0/18:1)	1.655		Hex2Cer(t16:1/20:4)	0.0001	0.0007	0.8801	upreglulated
PC(24:0/22:6)	0.0063	0.0251	0.2655	upreglulated		LPC(34:1)	1.636		PE(16:0/18:1)	1.6522		PC(21:3)	0.0001	0.0009	-0.8294	downregulated
PE(19:1)	<0.0001	0.0002	-0.945	downregulated		PC(16:1e/18:0)	1.636		Hex2Cer(t16:1/20:4)	1.6513		PC(33:0)	0.0002	0.0017	-0.3669	downregulated
PE(19:2)	0.0007	0.0044	-0.7504	downregulated		PE(21:4)	1.6357		PC(21:3)	1.6458		Cer(d18:2/16:0)	<0.0001	0.0004	0.3971	upreglulated
PE(10:0/11:2)	0.0003	0.002	-0.8243	downregulated		PE(16:0/18:1)	1.6314		PC(33:0)	1.6413		LPC(22:6)	<0.0001	0.0004	-0.5653	downregulated
PE(21:3)	0.0009	0.0052	-0.7413	downregulated		PC(16:1e/16:0)	1.6303		Cer(d18:2/16:0)	1.6336		DG(34:4e)	0.0002	0.0015	0.2871	upreglulated
PE(21:4)	<0.0001	0.0003	-0.9393	downregulated		PC(40:6e)	1.6187		LPC(22:6)	1.6127		PC(40:6e)	0.0001	0.0005	-0.5239	downregulated
PE(18:1p/18:2)	0.0005	0.003	0.4767	upreglulated		PC(20:0/18:1)	1.6154		DG(34:4e)	1.6056		SM(d20:1/23:3)	0.0001	0.0007	0.4075	upreglulated
PE(18:2/18:2)	0.0016	0.0085	-0.5605	downregulated		DG(34:3e)	1.6118		PC(40:6e)	1.6017		dMePE(18:0/20:3)	0.0001	0.0009	0.4684	upreglulated
PE(16:0e/22:4)	<0.0001	<0.0001	0.7459	upreglulated		Cer(d18:0/24:0)	1.6102		SM(d20:1/23:3)	1.5985		DG(32:0e)	0.0002	0.0017	0.3071	upreglulated
PE(16:0p/22:6)	0.0016	0.0088	-0.4241	downregulated		PC(34:3)	1.6083		dMePE(18:0/20:3)	1.5873		TG(16:0/10:4/18:2)	0.0002	0.0016	1.2122	upreglulated
PE(18:2e/20:5)	<0.0001	<0.0001	-2.1345	downregulated		SM(d20:1/23:3)	1.6073		DG(32:0e)	1.5854		PE(10:0/11:2)	0.0003	0.002	-0.8243	downregulated
PE(18:0p/22:6)	0.0003	0.0022	-0.6007	downregulated		dMePE(16:0/20:3)	1.5776		TG(16:0/10:4/18:2)	1.569		PC(34:3)	0.0001	0.001	0.3795	upreglulated
PI(16:0/22:6)	0.003	0.0143	0.5219	upreglulated		SM(d18:1/23:3)	1.5769		PE(10:0/11:2)	1.5689		TG(16:0/16:1/18:1)	0.0001	0.001	0.441	upreglulated
PS(11:0/16:0)	0.006	0.0243	1.7154	upreglulated		dMePE(18:0/20:3)	1.5691		PC(34:3)	1.5634		dMePE(16:0/20:3)	0.0001	0.001	0.3293	upreglulated
PS(18:1/18:2)	<0.0001	<0.0001	2.3498	upreglulated		TG(16:0/16:1/18:1)	1.5664		TG(16:0/16:1/18:1)	1.559		CmE(20:4)	<0.0001	0.0003	-0.8323	downregulated
PS(20:2/18:2)	<0.0001	<0.0001	0.8544	upreglulated		LPC(20:4)	1.5652		dMePE(16:0/20:3)	1.5482		PC(16:1e/18:0)	0.0001	0.0007	0.3036	upreglulated
PS(40:4e)	0.0057	0.0232	-0.3808	downregulated		CL(22:5/20:0/20:4/22:0)	1.564		CmE(20:4)	1.5458		LPC(34:1)	0.0001	0.0007	0.3036	upreglulated
PS(20:2/20:3)	0.0001	0.0005	0.7101	upreglulated		PE(18:1/18:1)	1.5539		PC(16:1e/18:0)	1.5438		CL(22:5/20:0/20:4/22:0)	0.0002	0.0014	0.4825	upreglulated
SM(d32:4)	0.0112	0.0397	0.5526	upreglulated		MePC(34:2e)	1.5483		LPC(34:1)	1.5438		TG(18:3e/16:0/18:2)	0.0002	0.0017	0.3253	upreglulated
SM(d18:1/17:0)	0.001	0.0057	-0.3114	downregulated		PC(16:0/20:3)	1.5459		CL(22:5/20:0/20:4/22:0)	1.541		SM(d18:1/23:3)	0.0002	0.0015	0.6089	upreglulated
SM(d18:1/18:2)	<0.0001	<0.0001	-0.9099	downregulated		DG(34:4e)	1.5425		TG(18:3e/16:0/18:2)	1.5383		PC(16:0/20:3)	0.0001	0.0009	0.3657	upreglulated
SM(d36:3)	<0.0001	<0.0001	-0.6723	downregulated		dMePE(30:1/22:6)	1.5407		SM(d18:1/23:3)	1.5354		PC(20:0/18:1)	0.0001	0.0005	0.6804	upreglulated
SM(d18:2/20:1)	0.008	0.0305	0.3951	upreglulated		DG(32:0e)	1.5291		PC(16:0/20:3)	1.5289		TG(16:0/18:1/24:1)	0.0003	0.0019	0.7128	upreglulated
SM(d40:1)	<0.0001	<0.0001	-0.5298	downregulated		TG(18:3e/16:0/18:2)	1.5256		PC(20:0/18:1)	1.5254		PE(16:0/22:6)	0.0005	0.0033	0.5646	upreglulated
SM(d18:2/22:1)	0.002	0.0103	-0.4178	downregulated		PC(21:3)	1.5223		TG(16:0/18:1/24:1)	1.5205		LPC(20:4)	0.0001	0.0009	-0.4838	downregulated
SM(d18:1/22:6)	<0.0001	<0.0001	-2.7418	downregulated		TG(16:0/10:4/18:2)	1.5183		PE(16:0/22:6)	1.5154		SM(d34:0)	0.0003	0.0021	-0.3077	downregulated
SM(d41:1)	<0.0001	<0.0001	0.4866	upreglulated		Cer(d18:1/24:0)	1.5115		LPC(20:4)	1.5145		TG(18:0/16:0/18:1)	0.0003	0.0021	0.6297	upreglulated
SM(d18:1/23:3)	0.0002	0.0015	0.6089	upreglulated		Cer(t18:0/24:0)	1.5115		SM(d34:0)	1.5101		DG(18:1/18:1)	0.0005	0.0031	0.5818	upreglulated
SM(d18:1/24:0)	<0.0001	0.0001	0.4867	upreglulated		PC(33:0)	1.5067		TG(18:0/16:0/18:1)	1.5078		PC(16:0/17:0)	0.0004	0.0026	-0.4042	downregulated
SM(d42:1)	<0.0001	<0.0001	0.5258	upreglulated		Cer(d18:1/20:0)	1.4972		DG(18:1/18:1)	1.5059		AcCa(18:0)	0.0004	0.0024	-0.3323	downregulated
SM(d18:2/24:3)	0.0027	0.013	0.3712	upreglulated		CL(83:9)	1.496		PC(16:0/17:0)	1.5047		MePC(34:2e)	0.0001	0.001	-0.5922	downregulated
SM(d20:1/23:3)	0.0001	0.0007	0.4075	upreglulated		PI(18:0/18:1)	1.4916		AcCa(18:0)	1.5019		PC(22:6/13:0)	0.0006	0.0039	0.554	upreglulated
SM(d44:6)	<0.0001	0.0001	-0.3012	downregulated		PC(20:1/18:1)	1.4868		MePC(34:2e)	1.4988		dMePE(18:1/18:2)	0.0004	0.0024	-0.3151	downregulated
SM(t33:2)	0.0009	0.0053	-0.6686	downregulated		TG(18:0/16:0/18:1)	1.4862		PC(22:6/13:0)	1.4984		PE(18:1/18:1)	0.0001	0.001	-0.683	downregulated
SM(t38:2)	<0.0001	<0.0001	-1.2371	downregulated		LPC(16:2e)	1.4769		dMePE(18:1/18:2)	1.4961		AcCa(24:2)	0.0011	0.0063	-0.4861	downregulated
SM(t42:5)	0.0033	0.0153	-0.424	downregulated		PE(18:0p/22:6)	1.4741		PE(18:1/18:1)	1.4943		Cer(d18:0/24:0)	<0.0001	0.0004	0.9003	upreglulated
SM(t42:6)	<0.0001	<0.0001	-0.519	downregulated		TG(16:0/18:1/24:1)	1.4732		AcCa(24:2)	1.4925		PE(19:2)	0.0007	0.0044	-0.7504	downregulated
TG(6:0/6:0/10:1)	<0.0001	<0.0001	-0.581	downregulated		MePC(34:4e)	1.4722		Cer(d18:0/24:0)	1.4909		PC(38:2)	0.0004	0.0024	0.4167	upreglulated
TG(12:1e/6:0/18:1)	0.007	0.0274	0.6284	upreglulated		PC(38:2)	1.4684		ZyE(18:1)	1.488		PC(20:1/18:1)	0.0003	0.0022	0.4677	upreglulated
TG(18:3e/9:0/9:0)	0.004	0.0178	0.5278	upreglulated		ZyE()	1.4649		PE(19:2)	1.483		PC(16:0/18:3)	0.0005	0.0032	0.6933	upreglulated
TG(4:0/16:0/18:1)	0.0008	0.0046	1.3497	upreglulated		dMePE(18:1/18:2)	1.4643		PC(38:2)	1.4793		Cer(t18:0/24:0)	0.0002	0.0014	0.4683	upreglulated
TG(16:0/8:0/18:3)	0.0053	0.0219	0.9272	upreglulated		ZyE(18:1)	1.4627		PC(20:1/18:1)	1.4791		Cer(d18:1/24:0)	0.0002	0.0014	0.4683	upreglulated
TG(16:0/10:1/18:2)	0.0143	0.0491	0.7216	upreglulated		PE(18:1p/18:2)	1.4617		PC(16:0/18:3)	1.4769		CL(74:2)	0.0013	0.0072	-2.7623	downregulated
TG(16:0/10:4/18:2)	0.0002	0.0016	1.2122	upreglulated		PC(16:0/17:0)	1.4604		Cer(t18:0/24:0)	1.4757		TG(4:0/16:0/18:1)	0.0008	0.0046	1.3497	upreglulated
TG(16:0/11:1/18:2)	0.0133	0.0461	0.7817	upreglulated		Hex1Cer(d34:1)	1.4561		Cer(d18:1/24:0)	1.4757		MePC(34:4e)	0.0003	0.0022	-0.5927	downregulated
TG(16:0/17:0/18:1)	0.0061	0.0244	0.4104	upreglulated		DG(18:1/18:1)	1.4552		CL(74:2)	1.4632		PE(18:0p/22:6)	0.0003	0.0022	-0.6007	downregulated
TG(15:0/18:3/18:3)	0.0041	0.0182	-0.3429	downregulated		PE(18:1/20:4)	1.4526		TG(4:0/16:0/18:1)	1.4621		CL(82:10)	0.0014	0.0076	0.5906	upreglulated
TG(18:3e/16:0/18:2)	0.0002	0.0017	0.3253	upreglulated		SM(d34:0)	1.4516		MePC(34:4e)	1.4501		PE(18:1p/18:2)	0.0005	0.003	0.4767	upreglulated
TG(18:0/17:0/18:1)	0.0031	0.0149	0.5369	upreglulated		Hex3Cer(m21:1/20:4)	1.4463		PE(18:0p/22:6)	1.4493		LPC(20:1)	0.0005	0.003	-0.4505	downregulated
TG(18:0/18:0/18:0)	0.0084	0.0316	-1.4356	downregulated		PC(16:0/18:3)	1.4434		CL(82:10)	1.4432		PC(18:1/18:2)	0.0007	0.0044	-0.3007	downregulated
TG(16:0/18:1/21:0)	0.0143	0.0491	0.3734	upreglulated		Hex3Cer(d34:1)	1.4367		PE(18:1p/18:2)	1.4389		Cer(d18:1/20:0)	0.0003	0.0019	0.4258	upreglulated
TG(19:1/18:0/18:1)	0.0046	0.0198	0.4425	upreglulated		LPI(20:4)	1.4338		LPC(20:1)	1.4373		DG(38:3e)	0.0005	0.003	0.8852	upreglulated
TG(16:0/16:0/24:1)	<0.0001	<0.0001	1.1947	upreglulated		AcCa(18:0)	1.4322		ChE()	1.4311		CL(74:3)	0.0022	0.0111	-2.3333	downregulated
TG(20:1/18:1/18:1)	<0.0001	<0.0001	0.9626	upreglulated		PE(10:0/11:2)	1.4315		PC(18:1/18:2)	1.4307		LPI(20:4)	0.0004	0.0025	-0.4316	downregulated
TG(16:0/18:1/24:0)	<0.0001	<0.0001	1.1421	upreglulated		TG(16:0/18:2/24:0)	1.4234		Cer(d18:1/20:0)	1.4303		dMePE(30:1/22:6)	0.0002	0.0015	-0.8552	downregulated
TG(16:0/18:1/24:1)	0.0003	0.0019	0.7128	upreglulated		LPC(18:0)	1.4228		DG(38:3e)	1.4301		TG(16:0/18:2/24:0)	0.0004	0.0025	0.8362	upreglulated
TG(16:0/18:2/24:0)	0.0004	0.0025	0.8362	upreglulated		LPC(20:1)	1.4219		CL(74:3)	1.4295		LPC(16:2e)	0.0004	0.0024	-0.2933	downregulated
TG(18:0/18:0/22:5)	0.0057	0.023	0.345	upreglulated		Cer(d18:1/25:1)	1.4188		LPI(20:4)	1.4286		Cer(d18:1/18:0)	0.0005	0.003	0.6332	upreglulated
TG(25:0/16:0/18:1)	<0.0001	<0.0001	1.204	upreglulated		DG(38:3e)	1.4138		dMePE(30:1/22:6)	1.4284		PC(44:10)	0.0004	0.0026	-0.4469	downregulated
TG(18:0/18:1/24:0)	<0.0001	<0.0001	1.3436	upreglulated		ChE()	1.4125		TG(16:0/18:2/24:0)	1.4272		ZyE()	0.0003	0.0019	-1.027	downregulated
TG(18:1/18:1/24:0)	<0.0001	<0.0001	0.9382	upreglulated		PC(44:10)	1.4101		LPC(16:2e)	1.4249		SM(t33:2)	0.0009	0.0053	-0.6686	downregulated
TG(18:1/18:2/24:0)	<0.0001	<0.0001	1.2385	upreglulated		PC(20:0/20:3)	1.4087		SM(d18:2/24:2)	1.4219		PE(18:1/20:4)	0.0003	0.0024	-0.6291	downregulated
TG(20:1/18:1/22:4)	0.01	0.0365	0.4047	upreglulated		PE(16:0/22:6)	1.4059		Cer(d18:1/18:0)	1.4112		MePC(30:3e)	0.0024	0.012	-0.6934	downregulated
TG(26:1/18:1/20:4)	<0.0001	0.0001	1.0493	upreglulated		CL(74:2)	1.4017		PC(44:10)	1.4102		Hex3Cer(d34:1)	0.0003	0.0022	0.4364	upreglulated
ZyE()	0.0003	0.0019	-1.027	downregulated		Hex2Cer(d42:3)	1.4016		ZyE()	1.4083		SM(d18:1/17:0)	0.001	0.0057	-0.3114	downregulated
ZyE(20:3)	0.0024	0.012	-0.3248	downregulated		Cer(d18:1/18:0)	1.4006		SM(t33:2)	1.4055		PE(21:3)	0.0009	0.0052	-0.7413	downregulated
dMePE(16:1e/18:1)	0.011	0.039	-0.4115	downregulated		TG(16:0/16:0/16:0)	1.3949		PE(18:1/20:4)	1.3984		TG(18:0/18:1/18:1)	0.0007	0.0044	0.47	upreglulated
dMePE(18:1/18:2)	0.0004	0.0024	-0.3151	downregulated		Cer(m18:1/24:0)	1.394		MePC(30:3e)	1.3978		Cer(m18:1/24:0)	0.0007	0.004	0.4566	upreglulated
dMePE(16:0/20:3)	0.0001	0.001	0.3293	upreglulated		TG(18:0/18:1/18:1)	1.3923		Hex3Cer(d34:1)	1.3927		CL(83:9)	0.0002	0.0014	-0.9134	downregulated
dMePE(18:0/20:2)	0.0105	0.0378	0.3166	upreglulated		PC(18:1/18:2)	1.3904		SM(d18:1/17:0)	1.3892		Cer(d18:1/25:1)	0.0003	0.0022	1.2186	upreglulated
dMePE(18:0/20:3)	0.0001	0.0009	0.4684	upreglulated		PC(22:6/13:0)	1.3902		PE(21:3)	1.3889		Hex3Cer(m21:1/20:4)	0.0008	0.0048	0.5031	upreglulated
dMePE(19:0/20:4)	0.0052	0.0215	-0.3037	downregulated		TG(4:0/16:0/18:1)	1.3839		TG(18:0/18:1/18:1)	1.3863		LPC(18:0)	0.0005	0.0032	-0.3018	downregulated
dMePE(30:1/22:6)	0.0002	0.0015	-0.8552	downregulated		PC(16:1/18:1)	1.3814		Cer(m18:1/24:0)	1.3845		PC(6:0/12:2)	0.0032	0.015	0.4755	upreglulated
dMePE(32:1/22:5)	0.0039	0.0177	-0.3963	downregulated		MePC(32:4e)	1.3811		CL(83:9)	1.3836		PC(10:0/11:4)	0.0012	0.0069	-0.609	downregulated
phSM(d20:0/18:2)	<0.0001	0.0002	-0.9379	downregulated		Hex2Cer(d42:2)	1.3574		Cer(d18:1/25:1)	1.3804		DG(18:1/18:2)	0.0025	0.0123	0.574	upreglulated
Cer(d17:1/24:1)	<0.0001	<0.0001	0.7387	upreglulated		SM(d18:1/17:0)	1.336		Hex3Cer(m21:1/20:4)	1.3797		Hex1Cer(d34:1)	0.0003	0.0021	0.5351	upreglulated
Cer(d18:0/23:0)	0.0037	0.0168	0.5821	upreglulated		CL(74:3)	1.3359		LPC(18:0)	1.3796		PC(20:0/20:3)	0.0005	0.0032	0.6246	upreglulated
Cer(d18:0/24:0)	<0.0001	0.0004	0.9003	upreglulated		PI(18:0/20:3)	1.3358		TG(16:0/18:1/18:3)	1.3667		Hex1Cer(d18:2/24:0)	0.0017	0.0093	0.7058	upreglulated
Cer(d18:1/16:0)	<0.0001	<0.0001	0.4926	upreglulated		AcCa(24:2)	1.3353		PC(6:0/12:2)	1.3662		PC(18:1e/18:2)	0.0014	0.0077	-0.4677	downregulated
Cer(d18:1/18:0)	0.0005	0.003	0.6332	upreglulated		PE(19:2)	1.3315		PC(10:0/11:4)	1.3654		TG(16:0/16:0/16:0)	0.0006	0.0039	0.6929	upreglulated
Cer(d18:1/24:0)	0.0002	0.0014	0.4683	upreglulated		PC(18:1e/18:2)	1.325		PC(16:1/18:1)	1.3605		LPC(22:5)	0.0019	0.0102	-0.3731	downregulated
Cer(d18:1/24:0+O)	0.0025	0.0122	0.4341	upreglulated		Cer(d16:1/22:0)	1.3249		DG(18:1/18:2)	1.3566		CL(89:11)	0.0011	0.0061	-0.3325	downregulated
Cer(d18:1/26:2)	<0.0001	0.0001	0.7566	upreglulated		Cer(d42:1)	1.3233		Hex1Cer(d34:1)	1.3522		MePC(32:4e)	0.0008	0.0046	-0.4618	downregulated
Cer(d18:2/20:0)	0.0126	0.044	0.2791	upreglulated		CL(89:11)	1.3134		PC(20:0/20:3)	1.351		Cer(d42:1)	0.0011	0.0063	0.4037	upreglulated
Cer(d18:2/22:0)	0.0025	0.0123	0.3466	upreglulated		PE(21:3)	1.3107		Hex1Cer(d18:2/24:0)	1.3468		Cer(d16:1/22:0)	0.0011	0.0062	0.5155	upreglulated
Cer(d18:2/23:0)	0.0095	0.0349	0.2739	upreglulated		SM(t33:2)	1.3089		PC(18:1e/18:2)	1.3452		LdMePE(18:2)	0.0022	0.0109	-0.3437	downregulated
Cer(d18:2/24:0)	0.0042	0.0183	0.3455	upreglulated		CL(82:10)	1.308		TG(16:0/16:0/16:0)	1.3403		SM(d18:2/24:3)	0.0027	0.013	0.3712	upreglulated
Cer(d40:2)	0.0043	0.0188	-0.4114	downregulated		MePC(30:3e)	1.3064		LPC(22:5)	1.3304		TG(18:3e/9:0/9:0)	0.004	0.0178	0.5278	upreglulated
Cer(d42:3)	0.008	0.0305	-0.2767	downregulated		Cer(m18:0/24:0)	1.3041		CL(89:11)	1.3273		CL(79:5)	0.0026	0.0128	0.4002	upreglulated
Cer(d44:2)	0.01	0.0366	0.3822	upreglulated		SM(d18:2/24:2)	1.2992		MePC(32:4e)	1.3212		LPC(17:1)	0.0024	0.0121	-0.4799	downregulated
Cer(t18:0/24:0)	0.0002	0.0014	0.4683	upreglulated		PE(16:0p/22:6)	1.2974		Cer(d42:1)	1.3168		SM(d18:2/22:1)	0.002	0.0103	-0.4178	downregulated
Cer(t18:1/24:1)	<0.0001	<0.0001	1.1234	upreglulated		DG(36:1e)	1.2943		Cer(d16:1/22:0)	1.3119		CL(79:4)	0.0032	0.015	0.3955	upreglulated
ChE(18:3)	<0.0001	<0.0001	-0.6936	downregulated		LdMePE(22:6)	1.2933		LdMePE(18:2)	1.3003		DG(36:1e)	0.0017	0.0089	0.4492	upreglulated
CL(74:3)	0.0022	0.0111	-2.3333	downregulated		Hex1Cer(d18:2/24:0)	1.29		SM(d18:2/24:3)	1.2928		Cer(d18:2/22:0)	0.0025	0.0123	0.3466	upreglulated
CL(79:4)	0.0032	0.015	0.3955	upreglulated		PC(36:2)	1.279		PC(38:5e)	1.2925		Cer(m18:0/24:0)	0.0015	0.0084	0.459	upreglulated
DG(16:0/18:1)	0.0115	0.0404	0.4823	upreglulated		TG(16:0/18:1/18:3)	1.279		TG(18:3e/9:0/9:0)	1.2908		Hex2Cer(d42:3)	0.0007	0.0042	0.4316	upreglulated
DG(18:1/18:1)	0.0005	0.0031	0.5818	upreglulated		LdMePE(18:2)	1.278		CL(79:5)	1.2908		DG(18:2/20:4)	0.0054	0.0222	0.4876	upreglulated
DG(18:1/18:2)	0.0025	0.0123	0.574	upreglulated		PC(10:0/11:4)	1.274		PC(36:2)	1.2883		LPC(34:0)	0.002	0.0103	-0.6415	downregulated
DG(32:3e)	0.01	0.0365	0.3446	upreglulated		PE(18:2/18:2)	1.2712		LPC(17:1)	1.2852		Cer(d18:1/24:0+O)	0.0025	0.0122	0.4341	upreglulated
DG(34:3e)	0.0001	0.0009	0.3256	upreglulated		PC(16:0e/20:4)	1.271		SM(d18:2/22:1)	1.2827		TG(18:0/18:0/22:5)	0.0057	0.023	0.345	upreglulated
DG(34:4e)	0.0002	0.0015	0.2871	upreglulated		LPC(17:0)	1.2664		CL(79:4)	1.2745		LPC(17:0)	0.0022	0.0111	-0.5327	downregulated
DG(36:2e)	<0.0001	<0.0001	0.7874	upreglulated		LPC(22:5)	1.2664		DG(36:1e)	1.2712		TG(18:0/18:1/22:4)	0.0049	0.0205	0.339	upreglulated
DG(36:3e)	0.0001	0.0005	0.6126	upreglulated		Cer(d18:2/22:0)	1.2636		Cer(d18:2/22:0)	1.2674		Hex2Cer(d42:2)	0.0008	0.0049	0.4189	upreglulated
Hex1Cer(d18:1/16:0)	<0.0001	<0.0001	0.4488	upreglulated		Hex1Cer(d18:1/23:0)	1.259		Cer(m18:0/24:0)	1.2659		PE(16:0p/22:6)	0.0016	0.0088	-0.4241	downregulated
Hex1Cer(d18:1/23:0)	0.0019	0.0102	0.4605	upreglulated		PC(6:0/12:2)	1.2568		Hex2Cer(d42:3)	1.2651		SM(t42:5)	0.0033	0.0153	-0.424	downregulated
Hex1Cer(d18:1/24:0)	0.0049	0.0205	0.3861	upreglulated		Hex1Cer(t18:0/23:0)	1.2556		DG(32:1e)	1.2618		Cer(d18:2/24:0)	0.0042	0.0183	0.3455	upreglulated
Hex1Cer(d18:1/24:1)	<0.0001	<0.0001	1.9842	upreglulated		LPC(17:1)	1.2551		DG(18:2/20:4)	1.2593		PI(16:0/22:6)	0.003	0.0143	0.5219	upreglulated
Hex1Cer(d18:2/24:0)	0.0017	0.0093	0.7058	upreglulated		LPC(34:0)	1.2529		LPC(34:0)	1.2538		LdMePE(22:6)	0.0015	0.0082	-0.4324	downregulated
LdMePE(17:0)	0.0046	0.0198	-0.4607	downregulated		DG(18:1/18:2)	1.2503		Cer(d18:1/24:0+O)	1.2525		LPC(22:4)	0.005	0.0205	-0.5709	downregulated
LPC(16:0)	<0.0001	0.0001	-0.3079	downregulated		PC(26:0/20:4)	1.2472		TG(18:0/18:0/22:5)	1.2494		PE(18:2/18:2)	0.0016	0.0085	-0.5605	downregulated
LPC(16:1e)	0.0037	0.0168	-0.4604	downregulated		PC(38:5e)	1.2459		LPC(17:0)	1.2491		PI(18:0/20:3)	0.001	0.0056	0.5129	upreglulated
LPC(16:2e)	0.0004	0.0024	-0.2933	downregulated		Cer(d18:1/24:0+O)	1.2431		TG(18:0/18:1/22:4)	1.2444		SM(d42:0)	0.0054	0.0222	-2.3434	downregulated
LPC(17:0)	0.0022	0.0111	-0.5327	downregulated		SM(t42:5)	1.2413		Hex2Cer(d42:2)	1.2434		TG(16:0/8:0/18:3)	0.0053	0.0219	0.9272	upreglulated
LPC(17:1)	0.0024	0.0121	-0.4799	downregulated		dMePE(16:1/18:1)	1.2382		PE(16:0p/22:6)	1.237		PC(24:0/22:6)	0.0063	0.0251	0.2655	upreglulated
LPC(18:0)	0.0005	0.0032	-0.3018	downregulated		SM(d18:2/22:1)	1.2361		SM(t42:5)	1.2345		PE(18:0/18:2)	0.0049	0.0204	0.3764	upreglulated
LPC(18:1)	<0.0001	0.0003	-0.4348	downregulated		SM(d18:2/24:3)	1.2299		Cer(d18:2/24:0)	1.2331		TG(12:1e/6:0/18:1)	0.007	0.0274	0.6284	upreglulated
LPC(18:2)	<0.0001	<0.0001	-0.4834	downregulated		Cer(m18:0/22:0)	1.2289		PI(16:0/22:6)	1.2303		Hex1Cer(d18:1/23:0)	0.0019	0.0102	0.4605	upreglulated
LPC(18:2e)	0.0039	0.0175	-0.2603	downregulated		CL(79:5)	1.2286		LdMePE(22:6)	1.2287		Cer(m18:0/22:0)	0.0028	0.0137	0.4618	upreglulated
LPC(20:1)	0.0005	0.003	-0.4505	downregulated		TG(18:0/17:0/18:1)	1.2269		LPC(22:4)	1.2284		PC(16:1e/16:1)	0.0087	0.0324	-0.2816	downregulated
LPC(20:2)	0.0047	0.0199	-0.4878	downregulated		PE(18:0e)	1.2198		PE(18:2/18:2)	1.2281		Hex1Cer(t18:0/23:0)	0.002	0.0103	0.4627	upreglulated
LPC(20:4)	0.0001	0.0009	-0.4838	downregulated		Hex3Cer(d34:2)	1.2128		PI(18:0/20:3)	1.2225		PE(18:0e)	0.003	0.0142	-0.3119	downregulated
LPC(22:4)	0.005	0.0205	-0.5709	downregulated		ZyE(20:3)	1.212		PC(16:0e/20:4)	1.2222		TG(16:0/16:0/18:3)	0.0044	0.0192	0.2697	upreglulated
LPC(22:5)	0.0019	0.0102	-0.3731	downregulated		CL(79:4)	1.2082		PC(26:0/20:4)	1.2199		PC(17:0/18:1)	0.0086	0.0324	-0.2865	downregulated
LPC(22:6)	<0.0001	0.0004	-0.5653	downregulated		PC(39:4)	1.2082		dMePE(16:1/18:1)	1.2163		Cer(d18:2/24:2)	0.0046	0.0198	0.4306	upreglulated
MePC(34:5e)	0.0034	0.0158	-0.4132	downregulated		SM(d42:0)	1.2055		SM(d42:0)	1.2161		LPC(18:2e)	0.0039	0.0175	-0.2603	downregulated
MePC(37:5e)	<0.0001	<0.0001	-0.9897	downregulated		MePC(34:5e)	1.2037		TG(16:0/8:0/18:3)	1.2159		LPC(16:1e)	0.0037	0.0168	-0.4604	downregulated
PC(15:0/18:2)	0.0065	0.0256	0.3624	upreglulated		PC(37:4)	1.2036		PC(24:0/22:6)	1.2095		TG(18:0/17:0/18:1)	0.0031	0.0149	0.5369	upreglulated
PC(16:0/18:3)	0.0005	0.0032	0.6933	upreglulated		LPC(16:1e)	1.2025		PE(18:0/18:2)	1.2019		Hex3Cer(d18:1/16:0)	0.004	0.0178	0.3169	upreglulated
PC(16:0/20:3)	0.0001	0.0009	0.3657	upreglulated		ChE(16:0)	1.1995		PC(18:2/20:4)	1.1989		PC(15:0/18:2)	0.0065	0.0256	0.3624	upreglulated
PC(16:0e/22:4)	<0.0001	<0.0001	-0.689	downregulated		PI(16:0/22:6)	1.1988		TG(12:1e/6:0/18:1)	1.1972		PC(16:1e/18:2)	0.0074	0.0285	-0.2666	downregulated
PC(16:1/18:2)	<0.0001	<0.0001	0.4486	upreglulated		Cer(d18:2/24:0)	1.1986		Hex1Cer(d18:1/23:0)	1.1958		TG(18:0/18:0/18:0)	0.0084	0.0316	-1.4356	downregulated
PC(16:1e/16:0)	<0.0001	0.0004	-0.3416	downregulated		TG(18:3e/9:0/9:0)	1.1962		Cer(m18:0/22:0)	1.1955		LdMePE(17:0)	0.0046	0.0198	-0.4607	downregulated
PC(16:1e/18:1)	<0.0001	0.0002	-0.5784	downregulated		dMePE(32:1/22:5)	1.1916		PC(16:1e/16:1)	1.1955		SM(t42:2)	0.0037	0.0169	-0.3034	downregulated
PC(16:1e/18:2)	0.0074	0.0285	-0.2666	downregulated		TG(15:0/18:3/18:3)	1.191		Hex1Cer(t18:0/23:0)	1.1931		TG(20:1/18:1/22:4)	0.01	0.0365	0.4047	upreglulated
PC(16:1e/20:3)	<0.0001	<0.0001	-2.7902	downregulated		LPC(18:2e)	1.1906		PE(18:0e)	1.1922		LdMePE(20:4)	0.0045	0.0195	-0.3749	downregulated
PC(16:1e/20:4)	<0.0001	<0.0001	-0.4352	downregulated		Cer(d40:2)	1.1886		TG(16:0/16:0/18:3)	1.1903		LPC(20:2)	0.0047	0.0199	-0.4878	downregulated
PC(16:1e/22:6)	<0.0001	<0.0001	-0.7155	downregulated		DG(32:1e)	1.1858		PC(17:0/18:1)	1.1884		DG(16:0/18:1)	0.0115	0.0404	0.4823	upreglulated
PC(17:0/18:1)	0.0086	0.0324	-0.2865	downregulated		PC(16:0/18:1)	1.1838		Cer(d18:2/24:2)	1.1842		MePC(34:5e)	0.0034	0.0158	-0.4132	downregulated
PC(18:0e/22:5)	<0.0001	<0.0001	-0.6172	downregulated		TG(16:0/16:0/18:3)	1.1833		LPC(18:2e)	1.1837		Cer(d40:2)	0.0043	0.0188	-0.4114	downregulated
PC(18:1/22:6)	0.0087	0.0324	-0.352	downregulated		LPE(16:1)	1.183		PC(41:4e)	1.1784		Cer(t18:0/16:0)	0.0041	0.0182	0.4487	upreglulated
PC(18:1e/18:2)	0.0014	0.0077	-0.4677	downregulated		LdMePE(20:4)	1.1818		LPC(16:1e)	1.1771		TG(19:1/18:0/18:1)	0.0046	0.0198	0.4425	upreglulated
PC(18:2e/18:1)	<0.0001	<0.0001	-1.0698	downregulated		Hex3Cer(d18:1/16:0)	1.1799		TG(18:0/17:0/18:1)	1.1748		Cer(d18:2/23:0)	0.0095	0.0349	0.2739	upreglulated
PC(18:2e/20:4)	<0.0001	<0.0001	-0.3873	downregulated		Cer(d18:0/23:0)	1.1797		Hex3Cer(d18:1/16:0)	1.1747		PC(37:4)	0.0033	0.0153	-0.3512	downregulated
PC(18:2e/22:6)	<0.0001	<0.0001	-0.9874	downregulated		LPC(22:4)	1.1793		PC(15:0/18:2)	1.1663		PC(21:0e)	0.0138	0.0477	-0.2887	downregulated
PC(20:1/18:1)	0.0003	0.0022	0.4677	upreglulated		LPC(20:2)	1.1783		PC(16:1e/18:2)	1.1659		Hex1Cer(t18:0/24:0)	0.0048	0.0203	0.3912	upreglulated
PC(22:5/13:0)	<0.0001	<0.0001	-0.8519	downregulated		dMePE(19:0/20:4)	1.1744		PC(20:3/18:2)	1.1653		SM(d18:2/20:1)	0.008	0.0305	0.3951	upreglulated
PC(33:0)	0.0002	0.0017	-0.3669	downregulated		LdMePE(17:0)	1.174		TG(18:0/18:0/18:0)	1.1643		TG(16:0/17:0/18:1)	0.0061	0.0244	0.4104	upreglulated
PC(34:3)	0.0001	0.001	0.3795	upreglulated		PC(24:0/22:6)	1.1728		LdMePE(17:0)	1.1634		Hex1Cer(d18:1/24:0)	0.0049	0.0205	0.3861	upreglulated
PC(38:7)	<0.0001	<0.0001	0.9331	upreglulated		TG(19:1/18:0/18:1)	1.1703		SM(t42:2)	1.1624		dMePE(16:1e/18:1)	0.011	0.039	-0.4115	downregulated
PC(39:6)	<0.0001	<0.0001	-0.7837	downregulated		Cer(t18:0/16:0)	1.1682		PC(16:1e/22:4)	1.1621		dMePE(32:1/22:5)	0.0039	0.0177	-0.3963	downregulated
PC(40:6e)	0.0001	0.0005	-0.5239	downregulated		Cer(d18:2/24:2)	1.1664		TG(20:1/18:1/22:4)	1.1606		ChE(16:0)	0.0036	0.0164	0.3966	upreglulated
PE(16:0/18:1)	0.0001	0.0006	0.6467	upreglulated		DG(18:2/20:4)	1.1605		LdMePE(20:4)	1.1591		ZyE(20:3)	0.0024	0.012	-0.3248	downregulated
PE(16:0/18:2)	<0.0001	0.0001	0.6915	upreglulated		SM(t42:2)	1.1567		LPC(20:2)	1.159		dMePE(19:0/20:4)	0.0052	0.0215	-0.3037	downregulated
PE(16:0/20:4)	<0.0001	<0.0001	0.9013	upreglulated		TG(18:0/18:1/22:4)	1.1561		DG(16:0/18:1)	1.1522		LPE(16:1)	0.0063	0.0251	0.4532	upreglulated
PE(16:0/22:6)	0.0005	0.0033	0.5646	upreglulated		Hex1Cer(t18:0/24:0)	1.1544		MePC(34:5e)	1.1506		PS(40:4e)	0.0057	0.0232	-0.3808	downregulated
PE(18:0/18:1)	<0.0001	<0.0001	-0.7515	downregulated		TG(16:0/17:0/18:1)	1.1542		Cer(d40:2)	1.15		Cer(m18:0/24:1)	0.0072	0.0276	0.5069	upreglulated
PE(18:0/18:2)	0.0049	0.0204	0.3764	upreglulated		PE(18:0/18:2)	1.1535		Cer(t18:0/16:0)	1.1461		Cer(d18:0/23:0)	0.0037	0.0168	0.5821	upreglulated
PE(18:0/20:4)	<0.0001	<0.0001	-0.7413	downregulated		Hex1Cer(d18:1/24:0)	1.1517		TG(19:1/18:0/18:1)	1.1444		PC(35:2e)	0.0094	0.0347	-0.3583	downregulated
PE(18:0e)	0.003	0.0142	-0.3119	downregulated		Cer(d18:0/22:0)	1.1496		Cer(d18:2/23:0)	1.142		dMePE(18:0/20:2)	0.0105	0.0378	0.3166	upreglulated
PE(18:1/18:1)	0.0001	0.001	-0.683	downregulated		TG(18:0/18:0/22:5)	1.1496		SM(d18:1/24:4)	1.1418		CL(78:7)	0.0124	0.0434	-1.0575	downregulated
PE(18:1/20:4)	0.0003	0.0024	-0.6291	downregulated		TG(16:0/8:0/18:3)	1.1401		PC(20:5/20:5)	1.1411		PC(37:3e)	0.007	0.0274	-0.3844	downregulated
PE(18:2e/20:4)	<0.0001	<0.0001	1.3114	upreglulated		SM(d18:1/23:0)	1.14		PC(37:4)	1.1373		AcCa(24:0)	0.0144	0.0491	-0.2942	downregulated
PI(18:0/18:1)	0.0002	0.0013	-0.6918	downregulated		PS(40:4e)	1.1398		PC(21:0e)	1.1325		PC(39:4)	0.0033	0.0153	-0.3489	downregulated
PI(18:0/20:3)	0.001	0.0056	0.5129	upreglulated		PC(20:5/20:5)	1.1391		Hex1Cer(t18:0/24:0)	1.1286		DG(32:3e)	0.01	0.0365	0.3446	upreglulated
SM(d16:1/24:0)	<0.0001	<0.0001	-0.4894	downregulated		PC(16:1e/22:4)	1.1383		SM(d18:2/20:1)	1.1273		TG(16:0/10:1/18:2)	0.0143	0.0491	0.7216	upreglulated
SM(d18:1/18:4)	<0.0001	<0.0001	0.5585	upreglulated		SM(d18:2/20:1)	1.1355		TG(16:0/17:0/18:1)	1.1268		TG(15:0/18:3/18:3)	0.0041	0.0182	-0.3429	downregulated
SM(d18:2/22:2)	<0.0001	0.0001	0.4912	upreglulated		TG(12:1e/6:0/18:1)	1.1284		Hex1Cer(d18:1/24:0)	1.1267		MePC(32:5)	0.0101	0.0367	0.5987	upreglulated
SM(d18:2/24:1)	<0.0001	0.0001	-0.3271	downregulated		TG(16:0e/18:1/18:1)	1.123		PC(16:0/18:1)	1.1263		TG(16:0/11:1/18:2)	0.0133	0.0461	0.7817	upreglulated
SM(d34:0)	0.0003	0.0021	-0.3077	downregulated		SM(d18:1/24:4)	1.1185		dMePE(16:1e/18:1)	1.1225		Cer(d42:3)	0.008	0.0305	-0.2767	downregulated
SM(d42:0)	0.0054	0.0222	-2.3434	downregulated		PC(15:0/18:2)	1.118		dMePE(32:1/22:5)	1.1199		Hex3Cer(d34:2)	0.0037	0.0168	0.3103	upreglulated
SM(d43:5)	<0.0001	0.0002	0.4191	upreglulated		Cer(m18:0/24:1)	1.1047		ChE(16:0)	1.1158		Cer(d44:2)	0.01	0.0366	0.3822	upreglulated
SM(d44:3)	<0.0001	<0.0001	-0.4927	downregulated		PC(37:3e)	1.1044		ZyE(20:3)	1.1158		CmE(18:2)	0.0071	0.0276	-0.4086	downregulated
SM(t42:2)	0.0037	0.0169	-0.3034	downregulated		PC(20:3/18:2)	1.1027		SM(d18:1/23:0)	1.1079		Cer(d18:2/20:0)	0.0126	0.044	0.2791	upreglulated
TG(16:0/16:0/16:0)	0.0006	0.0039	0.6929	upreglulated		TG(18:0/18:0/18:0)	1.1026		CL(78:10)	1.1068		TG(16:0/18:1/21:0)	0.0143	0.0491	0.3734	upreglulated
TG(16:0/16:0/18:1)	<0.0001	<0.0001	0.7975	upreglulated		Cer(d18:2/23:0)	1.1005		DG(34:2e)	1.1062		CmE()	0.0082	0.0311	-0.4242	downregulated
TG(16:0/16:0/18:3)	0.0044	0.0192	0.2697	upreglulated		PC(16:1e/18:2)	1.1005		PE(17:0e)	1.1055		Cer(d18:0/22:0)	0.0047	0.0199	0.527	upreglulated
TG(16:0/16:1/18:1)	0.0001	0.001	0.441	upreglulated		CmE(18:2)	1.0952		dMePE(19:0/20:4)	1.1011		SM(d32:4)	0.0112	0.0397	0.5526	upreglulated
TG(16:0/18:1/18:1)	<0.0001	0.0001	0.3118	upreglulated		PC(18:1/22:6)	1.0909		PE(8:0e/10:2)	1.0932		TG(16:0e/18:1/18:1)	0.0063	0.0251	0.4142	upreglulated
TG(16:0e/16:0/18:1)	<0.0001	<0.0001	0.9582	upreglulated		TG(11:0/10:1/18:1)	1.0886		DG(16:0/16:0)	1.0914		PC(38:9)	0.012	0.0422	0.4935	upreglulated
TG(16:0e/18:1/18:1)	0.0063	0.0251	0.4142	upreglulated		Cer(d42:3)	1.0873		LPE(16:1)	1.0909
TG(18:0/16:0/18:1)	0.0003	0.0021	0.6297	upreglulated		PS(11:0/16:0)	1.0868		PS(40:4e)	1.0909
TG(18:0/18:1/18:1)	0.0007	0.0044	0.47	upreglulated		PC(17:0/18:1)	1.0835		Cer(m18:0/24:1)	1.0908
TG(18:0/18:1/22:4)	0.0049	0.0205	0.339	upreglulated		PC(41:4e)	1.0796		Cer(d18:0/23:0)	1.0907
						dMePE(16:0/18:1)	1.0788		TG(11:0/10:1/18:1)	1.0895
						DG(32:3e)	1.0781		PC(35:2e)	1.0881
						CmE()	1.0781		dMePE(18:0/20:2)	1.0843
						PC(18:2/20:4)	1.0767		CL(78:7)	1.083
						MePC(32:5)	1.0717		TG(18:3e/16:0/18:3)	1.0807
						dMePE(16:1e/18:1)	1.0705		TG(16:0/18:1/22:5)	1.0804
						PC(35:2e)	1.0678		PC(37:3e)	1.0802
						PC(16:1e/16:1)	1.0664		AcCa(24:0)	1.0767
						Cer(d44:2)	1.0643		PC(39:4)	1.0745
						dMePE(18:0/20:2)	1.061		PC(20:1/22:5)	1.0725
						DG(16:0/18:1)	1.0595		DG(32:3e)	1.0663
						AcCa(16:0)	1.0548		TG(16:0/10:1/18:2)	1.0648
						TG(20:1/18:1/22:4)	1.0545		TG(15:0/18:3/18:3)	1.0641
						Hex2Cer(d18:1/16:0)	1.0454		SM(d40:0)	1.0627
						SM(d32:4)	1.043		MePC(32:5)	1.0576
						Cer(d18:2/20:0)	1.0427		TG(16:0/11:1/18:2)	1.0569
						PC(38:4)	1.041		Cer(d42:3)	1.0559
						DG(18:1/18:3)	1.0391		Hex3Cer(d34:2)	1.0549
						CL(78:7)	1.0311		CerPE(d16:0/17:0)	1.0539
						ChE(18:2)	1.0245		PI(18:0/20:4)	1.0513
						TG(16:0/18:1/21:0)	1.0241		Cer(d44:2)	1.0491
						PC(38:9)	1.0223		CmE(18:2)	1.0441
						CerPE(d16:0/17:0)	1.0214		Cer(d18:2/20:0)	1.0404
						TG(18:0/16:0/17:0)	1.0214		AcCa(16:0)	1.0355
						AcCa(18:2)	1.0163		PC(18:2/18:2)	1.0328
						PC(21:0e)	1.016		dMePE(16:0/18:1)	1.0315
						DG(34:2e)	1.0135		TG(16:0/18:1/21:0)	1.031
						Cer(m18:1/22:0)	1.0112		SM(d18:2/19:0)	1.0296
						SM(d18:2/19:0)	1.0109		PC(22:0/20:4)	1.0255
						PC(22:0/20:4)	1.0104		PE(16:0/22:4)	1.0244
						AcCa(24:0)	1.0098		Cer(m18:1/22:0)	1.0207
						TG(16:0/11:1/18:2)	1.0094		CmE()	1.0194
						TG(16:0/10:1/18:2)	1.0051		LPI(18:0)	1.018
						PE(16:0/22:4)	1.003		TG(16:2e/16:0/18:1)	1.0176
						DG(30:0e)	1.0012		Cer(d18:0/22:0)	1.0171
									PC(20:2/18:2)	1.016
									TG(18:2e/16:0/16:0)	1.014
									GM3(d38:2)	1.0129
									SM(d32:4)	1.0125
									LPE(17:0)	1.0083
									ChE(18:2)	1.0049
									TG(16:0e/18:1/18:1)	1.0013
									DG(36:5e)	1.0003
									PC(38:9)	1.0001

## Sheet: Table S5
T test for obese vs. normal on lipidomic data						PLS-DA analysis for obese vs. normal on lipidomic data			OPLS-DA analysis for obese vs. normal on lipidomic data			Overlapping analysis
Lipids	pvalue	adjust pvalue	log2FC	class		Lipids	VIP		Lipids	VIP		Lipids	pvalue	adjust pvalue	log2FC	class
AcCa(12:0)	0.007	0.0216	0.5365	upreglulated		PC(21:4)	3.1088		PC(21:4)	3.0852		PC(21:4)	<0.0001	<0.0001	-6.6429	downregulated
AcCa(14:0)	0.0155	0.0415	0.3767	upreglulated		PC(19:2)	3.0678		PC(19:2)	3.0572		PC(19:2)	<0.0001	<0.0001	-6.9209	downregulated
AcCa(14:1)	0.0012	0.0054	0.59	upreglulated		PC(19:1)	3.0409		PE(21:4)	3.007		PE(21:4)	<0.0001	<0.0001	-6.5783	downregulated
AcCa(16:0)	0.0069	0.0214	0.2508	upreglulated		PE(21:4)	3.0383		PC(19:1)	2.9943		PC(19:1)	<0.0001	<0.0001	-7.2317	downregulated
AcCa(16:1)	0.0002	0.0012	0.5579	upreglulated		PC(10:0/11:4)	3.0232		PE(19:1)	2.9864		PE(19:1)	<0.0001	<0.0001	-6.5254	downregulated
AcCa(20:1)	0.0068	0.0212	0.3027	upreglulated		PE(19:1)	3.0092		PC(10:0/11:4)	2.9797		PC(10:0/11:4)	<0.0001	<0.0001	-8.2184	downregulated
AcCa(20:2)	0.0182	0.0472	0.3125	upreglulated		PE(21:3)	2.9946		PC(21:3)	2.9585		PC(21:3)	<0.0001	<0.0001	-7.8449	downregulated
AcCa(20:3)	0.0115	0.0323	0.4303	upreglulated		SM(t33:2)	2.9881		MePC(20:3)	2.9569		MePC(20:3)	<0.0001	<0.0001	-7.5753	downregulated
AcCa(22:1)	0.0022	0.0089	0.4459	upreglulated		SM(t38:2)	2.9871		PC(25:0)	2.9116		PC(25:0)	<0.0001	<0.0001	-8.2335	downregulated
AcCa(24:1)	0.0065	0.0209	0.3225	upreglulated		PC(21:3)	2.985		PE(21:3)	2.6641		PE(21:3)	<0.0001	<0.0001	-6.7304	downregulated
BisMePA(6:0/6:0)	0.0047	0.0164	-0.2953	downregulated		MePC(20:3)	2.9831		SM(t38:2)	2.4185		SM(t38:2)	<0.0001	<0.0001	-6.89	downregulated
CL(77:6)	0.0097	0.0281	0.508	upreglulated		PC(25:0)	2.977		PE(19:2)	2.2009		PE(19:2)	<0.0001	<0.0001	-7.0422	downregulated
CL(78:10)	<0.0001	<0.0001	0.7581	upreglulated		PE(19:2)	2.9719		SM(t33:2)	2.1918		SM(t33:2)	<0.0001	<0.0001	-8.0876	downregulated
CL(78:5)	<0.0001	<0.0001	-0.454	downregulated		phSM(d20:0/18:2)	2.9595		phSM(d20:0/18:2)	2.1691		phSM(d20:0/18:2)	<0.0001	<0.0001	-5.5763	downregulated
CL(78:7)	<0.0001	0.0002	-1.9306	downregulated		PE(16:0e/22:4)	2.957		PE(16:0e/22:4)	2.1585		PE(16:0e/22:4)	<0.0001	<0.0001	3.2228	upreglulated
CL(78:9)	<0.0001	<0.0001	1.4729	upreglulated		PS(11:0/16:0)	2.9047		MLCL(49:9)	2.0742		MLCL(49:9)	<0.0001	<0.0001	-1.7187	downregulated
CL(79:5)	<0.0001	<0.0001	0.8994	upreglulated		MLCL(49:9)	2.8975		MLCL(49:5)	2.0589		MLCL(49:5)	<0.0001	<0.0001	-1.5762	downregulated
CL(79:6)	<0.0001	<0.0001	2.8041	upreglulated		MLCL(49:5)	2.8941		PS(11:0/16:0)	1.9836		PS(11:0/16:0)	<0.0001	<0.0001	-5.5749	downregulated
CL(82:10)	<0.0001	<0.0001	1.0919	upreglulated		MLCL(49:7)	2.8691		MLCL(49:7)	1.9811		MLCL(49:7)	<0.0001	<0.0001	-1.5954	downregulated
CL(83:4)	0.0001	0.0008	-2.0434	downregulated		PC(32:9)	2.7711		PE(18:2e/20:4)	1.9655		PE(18:2e/20:4)	<0.0001	<0.0001	1.774	upreglulated
CL(83:9)	0.0001	0.0007	-0.9991	downregulated		PE(18:2e/20:4)	2.718		PC(32:9)	1.9468		PC(32:9)	<0.0001	<0.0001	-2.4982	downregulated
CL(22:5/20:0/20:4/22:0)	0.0001	0.0003	0.5269	upreglulated		Cer(d16:0/16:0)	2.6373		CL(79:6)	1.9466		CL(79:6)	<0.0001	<0.0001	2.8041	upreglulated
CL(89:11)	0.0017	0.0072	-0.3281	downregulated		CL(79:6)	2.6255		PS(18:1/18:2)	1.9324		PS(18:1/18:2)	<0.0001	<0.0001	3.1279	upreglulated
Cer(d16:0/16:0)	<0.0001	<0.0001	3.1072	upreglulated		PS(18:1/18:2)	2.5968		Cer(d16:0/16:0)	1.9276		Cer(d16:0/16:0)	<0.0001	<0.0001	3.1072	upreglulated
Cer(d17:1/16:0)	<0.0001	<0.0001	1.1998	upreglulated		MLCL(53:13)	2.5747		MLCL(53:13)	1.8737		MLCL(53:13)	<0.0001	<0.0001	-1.6663	downregulated
Cer(d16:0/18:0+O)	0.0117	0.0328	0.3627	upreglulated		MePC(34:6)	2.5233		MePC(34:6)	1.8045		MePC(34:6)	<0.0001	<0.0001	3.0857	upreglulated
Cer(d18:2/16:0)	<0.0001	<0.0001	0.7034	upreglulated		PC(18:0/18:0)	2.4748		PC(18:0/18:0)	1.797		PC(18:0/18:0)	<0.0001	<0.0001	1.1785	upreglulated
Cer(d18:1/20:0)	0.0038	0.0139	0.4108	upreglulated		LPC(34:0)	2.4282		LPC(34:0)	1.7895		LPC(34:0)	<0.0001	<0.0001	-1.8022	downregulated
Cer(d16:1/22:0)	0.0017	0.0072	0.6063	upreglulated		PC(18:1e/20:3)	2.4248		DG(6:0/14:1)	1.7894		DG(6:0/14:1)	<0.0001	<0.0001	-0.6678	downregulated
Cer(d38:1)	0.0002	0.0009	-0.6793	downregulated		DG(36:2e)	2.4195		DG(36:2e)	1.7723		DG(36:2e)	<0.0001	<0.0001	1.1905	upreglulated
Cer(d18:0/22:0)	0.0108	0.0308	0.4876	upreglulated		DG(6:0/14:1)	2.412		Hex1Cer(d18:1/24:1)	1.771		Hex1Cer(d18:1/24:1)	<0.0001	<0.0001	2.0114	upreglulated
Cer(d18:2/24:1)	<0.0001	0.0001	0.5226	upreglulated		Hex1Cer(d18:1/24:1)	2.4076		PC(18:1e/20:3)	1.7686		PC(18:1e/20:3)	<0.0001	<0.0001	-1.2366	downregulated
Cer(d18:2/24:2)	0.003	0.0111	0.4382	upreglulated		PS(20:2/18:2)	2.3831		PS(20:2/18:2)	1.7384		PS(20:2/18:2)	<0.0001	<0.0001	1.1472	upreglulated
Cer(d19:1/23:3)	<0.0001	<0.0001	0.6181	upreglulated		Hex1Cer(d40:1)	2.3743		PC(16:0e/22:4)	1.7198		PC(16:0e/22:4)	<0.0001	<0.0001	-1	downregulated
Cer(d18:1/25:1)	0.0012	0.0056	0.4497	upreglulated		PC(16:0e/22:4)	2.3726		Hex1Cer(d40:1)	1.7071		Hex1Cer(d40:1)	<0.0001	<0.0001	-3.9895	downregulated
Cer(m18:0/22:0)	0.0056	0.0188	0.5561	upreglulated		SM(d18:1/18:2)	2.3424		SM(d18:1/18:2)	1.6691		SM(d18:1/18:2)	<0.0001	<0.0001	-1.0669	downregulated
Cer(m18:1/22:0)	0.0036	0.0132	0.4137	upreglulated		SM(d18:1/22:6)	2.3243		SM(d18:1/22:6)	1.6627		SM(d18:1/22:6)	<0.0001	<0.0001	-1.7276	downregulated
Cer(m18:0/23:0)	0.0009	0.0042	0.7055	upreglulated		MePC(34:4)	2.2105		PE(18:2e/20:5)	1.6506		PE(18:2e/20:5)	<0.0001	<0.0001	-3.1366	downregulated
Cer(m18:0/24:0)	0.0025	0.0097	0.6175	upreglulated		PE(18:2e/20:5)	2.2101		SM(d18:1/18:4)	1.6426		SM(d18:1/18:4)	<0.0001	<0.0001	0.4729	upreglulated
Cer(m18:0/24:1)	0.0014	0.0062	0.6454	upreglulated		Cer(d18:1/16:0)	2.1665		MePC(34:4)	1.6421		MePC(34:4)	<0.0001	<0.0001	-1.4619	downregulated
Cer(m18:1/24:0)	0.0104	0.0297	0.3618	upreglulated		SM(d18:1/18:4)	2.1618		Cer(d18:1/16:0)	1.6342		Cer(d18:1/16:0)	<0.0001	<0.0001	0.6745	upreglulated
Cer(t18:0/16:0)	<0.0001	<0.0001	0.5839	upreglulated		DG(16:0/16:0)	2.1324		DG(16:0/16:0)	1.6303		DG(16:0/16:0)	<0.0001	<0.0001	1.3659	upreglulated
Cer(t18:1/22:0)	0.0016	0.0068	-0.4224	downregulated		PE(10:0/11:2)	2.1284		PE(10:0/11:2)	1.6238		PE(10:0/11:2)	<0.0001	<0.0001	-6.7317	downregulated
ChE(16:0)	0.0025	0.0097	0.3299	upreglulated		PC(15:0/16:0)	2.1033		PE(16:0/18:1)	1.6122		PE(16:0/18:1)	<0.0001	<0.0001	1.3404	upreglulated
ChE(16:1)	0.0058	0.0193	0.6008	upreglulated		PC(18:0/17:0)	2.1019		PC(15:0/16:0)	1.6056		PC(15:0/16:0)	<0.0001	<0.0001	-1.1227	downregulated
ChE(20:3)	0.0029	0.011	0.2757	upreglulated		PE(16:0/18:1)	2.098		CL(78:9)	1.6034		CL(78:9)	<0.0001	<0.0001	1.4729	upreglulated
CmE()	0.0013	0.0057	-0.5719	downregulated		Cer(t18:1/24:1)	2.0657		Cer(t18:1/24:1)	1.5685		Cer(t18:1/24:1)	<0.0001	<0.0001	1.4118	upreglulated
CmE(18:2)	0.0004	0.0019	-0.5991	downregulated		CL(78:9)	2.0505		PC(18:0/17:0)	1.568		PC(18:0/17:0)	<0.0001	<0.0001	-2.0134	downregulated
CmE(20:4)	0.0021	0.0085	-0.5749	downregulated		SM(d20:1/16:0)	2.0301		DG(18:1/18:1)	1.5609		DG(18:1/18:1)	<0.0001	<0.0001	1.1238	upreglulated
CmE(8:0)	<0.0001	0.0001	1.4261	upreglulated		PC(18:2e/22:6)	2.0225		PC(18:2e/18:1)	1.5542		PC(18:2e/18:1)	<0.0001	<0.0001	-1.4233	downregulated
DG(10:0/10:1)	<0.0001	<0.0001	-0.3648	downregulated		DG(18:1/18:1)	1.9989		CL(79:5)	1.5492		CL(79:5)	<0.0001	<0.0001	0.8994	upreglulated
DG(6:0/14:1)	<0.0001	<0.0001	-0.6678	downregulated		PC(18:2e/18:1)	1.992		ChE()	1.5364		PC(18:2e/22:6)	<0.0001	<0.0001	-0.9655	downregulated
DG(32:0e)	<0.0001	<0.0001	0.4295	upreglulated		ChE()	1.9898		PC(18:2e/22:6)	1.5265		Cer(d18:2/16:0)	<0.0001	<0.0001	0.7034	upreglulated
DG(33:0e)	0.0045	0.0159	0.3399	upreglulated		CL(79:5)	1.9823		Cer(d18:2/16:0)	1.5128		SM(d20:1/16:0)	<0.0001	<0.0001	-2.979	downregulated
DG(18:0/16:0)	<0.0001	<0.0001	1.0628	upreglulated		SM(d36:3)	1.9787		SM(d20:1/16:0)	1.4699		PC(22:6/13:0)	<0.0001	<0.0001	0.9891	upreglulated
DG(34:0e)	0.0001	0.0004	0.702	upreglulated		TG(16:0/16:0/18:1)	1.9774		PC(22:6/13:0)	1.4667		PE(16:0/22:6)	<0.0001	<0.0001	0.9857	upreglulated
DG(35:1e)	0.0135	0.0369	0.265	upreglulated		Cer(d18:2/16:0)	1.9731		PE(16:0/22:6)	1.4653		SM(d42:1)	<0.0001	<0.0001	0.5269	upreglulated
DG(36:1e)	<0.0001	<0.0001	0.6895	upreglulated		SM(d18:1/24:4)	1.961		SM(d42:1)	1.4652		TG(16:0/16:0/18:1)	<0.0001	<0.0001	0.9002	upreglulated
DG(18:0/18:2)	<0.0001	0.0001	1.4731	upreglulated		PC(20:0/20:3)	1.9453		TG(16:0/16:0/18:1)	1.464		SM(d36:3)	<0.0001	<0.0001	-0.7673	downregulated
DG(18:1/18:3)	<0.0001	<0.0001	-1.4336	downregulated		PC(22:6/13:0)	1.9444		SM(d36:3)	1.4639		SM(d18:1/24:4)	<0.0001	<0.0001	0.2765	upreglulated
DG(38:3e)	0.006	0.0198	0.7695	upreglulated		PC(16:0/17:0)	1.9428		SM(d18:1/24:4)	1.422		PC(16:0/17:0)	<0.0001	<0.0001	-0.8144	downregulated
DG(38:4e)	0.0024	0.0096	0.3437	upreglulated		PE(16:0/22:6)	1.9412		PC(16:0/17:0)	1.4137		CL(79:4)	<0.0001	<0.0001	0.9491	upreglulated
DG(18:2/20:4)	0.0001	0.0004	0.7735	upreglulated		PE(16:0/18:2)	1.9359		CL(79:4)	1.4089		Hex2Cer(t16:1/20:4)	<0.0001	<0.0001	1.3839	upreglulated
GM3(d34:1)	0.0001	0.0005	0.4815	upreglulated		SM(d42:1)	1.9322		Hex2Cer(t16:1/20:4)	1.3731		CL(82:10)	<0.0001	<0.0001	1.0919	upreglulated
GM3(d34:2)	0.0104	0.0298	0.2852	upreglulated		PC(16:0/22:4)	1.931		CL(82:10)	1.3685		MG(18:1)	<0.0001	<0.0001	-0.4384	downregulated
GM3(d38:2)	0.0015	0.0068	-0.5336	downregulated		CL(79:4)	1.9253		MG(18:1)	1.3658		PE(16:0/18:2)	<0.0001	<0.0001	1.0236	upreglulated
GM3(d40:2)	<0.0001	<0.0001	-1.3016	downregulated		Hex2Cer(t16:1/20:4)	1.9106		PE(16:0/18:2)	1.3656		PI(18:0/20:3)	<0.0001	<0.0001	0.8113	upreglulated
Hex1Cer(d40:1)	<0.0001	<0.0001	-3.9895	downregulated		PI(18:0/20:3)	1.9104		PI(18:0/20:3)	1.3641		PC(20:0/20:3)	<0.0001	<0.0001	1.0765	upreglulated
Hex1Cer(d41:1)	0.0002	0.0011	-0.5725	downregulated		DG(18:1/18:3)	1.9048		PC(20:0/20:3)	1.3387		DG(16:0/18:1)	<0.0001	<0.0001	1.1809	upreglulated
Hex2Cer(d18:2/16:0)	<0.0001	0.0001	0.4878	upreglulated		LPC(34:1)	1.8969		DG(16:0/18:1)	1.3294		PC(18:2/13:0)	<0.0001	<0.0001	0.9781	upreglulated
Hex2Cer(d34:2)	0.0041	0.0146	0.2574	upreglulated		PC(16:1e/18:0)	1.8969		PC(18:2/13:0)	1.3282		PC(16:0/22:4)	<0.0001	<0.0001	1.0278	upreglulated
Hex2Cer(d42:3)	0.0017	0.0072	0.4276	upreglulated		Cer(d19:1/23:3)	1.8891		PC(16:0/22:4)	1.2878		MePC(37:5e)	<0.0001	<0.0001	-0.8694	downregulated
Hex2Cer(t16:1/20:4)	<0.0001	<0.0001	1.3839	upreglulated		CL(82:10)	1.8875		MePC(37:5e)	1.2758		PC(16:1e/18:0)	<0.0001	<0.0001	0.4589	upreglulated
Hex3Cer(d34:2)	<0.0001	0.0002	0.4931	upreglulated		MePC(37:5e)	1.8872		PC(16:1e/18:0)	1.2674		LPC(34:1)	<0.0001	<0.0001	0.4589	upreglulated
Hex3Cer(m21:1/20:4)	<0.0001	<0.0001	1.0738	upreglulated		MG(18:1)	1.8818		LPC(34:1)	1.2651		Cer(d19:1/23:3)	<0.0001	<0.0001	0.6181	upreglulated
LPC(18:3e)	<0.0001	<0.0001	-0.6232	downregulated		PC(18:2/13:0)	1.8782		Cer(d19:1/23:3)	1.1852		MLCL(45:5)	<0.0001	<0.0001	-0.8097	downregulated
LPC(32:1)	0.0001	0.0004	-0.4403	downregulated		DG(16:0/18:1)	1.8566		MLCL(45:5)	1.1657		Cer(d17:1/16:0)	<0.0001	<0.0001	1.1998	upreglulated
LPC(34:0)	<0.0001	<0.0001	-1.8022	downregulated		PC(16:1/18:2)	1.8305		Cer(d17:1/16:0)	1.1545		GM3(d40:2)	<0.0001	<0.0001	-1.3016	downregulated
LPC(34:1)	<0.0001	<0.0001	0.4589	upreglulated		GM3(d40:2)	1.825		GM3(d40:2)	1.144		DG(18:0/16:0)	<0.0001	<0.0001	1.0628	upreglulated
LPE(16:1)	0.0017	0.0073	0.7817	upreglulated		Cer(d17:1/16:0)	1.8119		DG(18:0/16:0)	1.1416		PC(16:1/18:2)	<0.0001	<0.0001	0.537	upreglulated
LPE(20:2)	0.0163	0.0433	-0.4529	downregulated		PC(24:1/20:4)	1.8105		PC(16:1/18:2)	1.1306		dMePE(18:1/18:2)	<0.0001	<0.0001	-0.4904	downregulated
LPE(22:4)	0.0055	0.0186	0.598	upreglulated		PC(39:6)	1.809		dMePE(18:1/18:2)	1.1295		PC(24:1/20:4)	<0.0001	<0.0001	0.7374	upreglulated
LPI(18:0)	<0.0001	<0.0001	0.7144	upreglulated		MLCL(45:5)	1.7961		PC(24:1/20:4)	1.1195		Cer(d17:1/24:1)	<0.0001	<0.0001	0.7883	upreglulated
LdMePE(18:2)	0.0004	0.002	-0.4088	downregulated		DG(18:0/16:0)	1.7861		Cer(d17:1/24:1)	1.1097		PE(16:0/20:4)	<0.0001	<0.0001	1.182	upreglulated
LdMePE(18:3)	0.003	0.0111	-0.4023	downregulated		dMePE(18:1/18:2)	1.7855		PE(16:0/20:4)	1.1084		DG(18:1/18:3)	<0.0001	<0.0001	-1.4336	downregulated
LdMePE(19:0)	0.0026	0.01	-0.4447	downregulated		LPC(18:2)	1.7794		DG(18:1/18:3)	1.1078		LPC(18:2)	<0.0001	<0.0001	-0.5542	downregulated
LdMePE(20:0)	0.0066	0.021	-0.3899	downregulated		PE(16:0/20:4)	1.7637		LPC(18:2)	1.1069		PC(39:6)	<0.0001	<0.0001	-0.9092	downregulated
LdMePE(20:2)	0.0151	0.0406	-0.3558	downregulated		Cer(d17:1/24:1)	1.7551		PC(39:6)	1.1007		Cer(d18:1/18:0)	<0.0001	<0.0001	0.9111	upreglulated
LdMePE(22:6)	0.0054	0.0184	-0.3475	downregulated		Hex3Cer(m21:1/20:4)	1.7534		Cer(d18:1/18:0)	1.0963		MePC(30:3e)	<0.0001	<0.0001	-0.9868	downregulated
LdMePE(24:0)	0.0033	0.0121	-0.5658	downregulated		PC(38:1)	1.7416		MePC(30:3e)	1.0922		Hex3Cer(m21:1/20:4)	<0.0001	<0.0001	1.0738	upreglulated
MG(18:1)	<0.0001	<0.0001	-0.4384	downregulated		Cer(d18:1/18:0)	1.7143		Hex3Cer(m21:1/20:4)	1.0856		PS(20:2/20:3)	<0.0001	<0.0001	0.9511	upreglulated
MLCL(45:5)	<0.0001	<0.0001	-0.8097	downregulated		CL(78:5)	1.7112		PS(20:2/20:3)	1.0781		DG(32:1e)	<0.0001	<0.0001	0.4013	upreglulated
MLCL(49:5)	<0.0001	<0.0001	-1.5762	downregulated		PC(18:1/18:2)	1.7053		DG(32:1e)	1.0734		CL(78:5)	<0.0001	<0.0001	-0.454	downregulated
MLCL(49:7)	<0.0001	<0.0001	-1.5954	downregulated		DG(32:1e)	1.7006		CL(78:5)	1.0728		PC(38:1)	<0.0001	<0.0001	0.6744	upreglulated
MLCL(49:9)	<0.0001	<0.0001	-1.7187	downregulated		PC(20:4/20:4)	1.6913		PC(38:1)	1.0679		PC(18:1/18:2)	<0.0001	<0.0001	-0.4636	downregulated
MLCL(53:13)	<0.0001	<0.0001	-1.6663	downregulated		DG(34:3e)	1.682		PC(18:1/18:2)	1.0611		DG(34:3e)	<0.0001	<0.0001	0.4332	upreglulated
MLCL(58:14)	0.0176	0.0461	-0.2822	downregulated		DG(32:0e)	1.6739		DG(34:3e)	1.0366		DG(18:1/18:2)	<0.0001	<0.0001	0.8675	upreglulated
MePC(20:3)	<0.0001	<0.0001	-7.5753	downregulated		MePC(30:3e)	1.6731		DG(18:1/18:2)	1.0281		DG(32:0e)	<0.0001	<0.0001	0.4295	upreglulated
MePC(24:1e)	<0.0001	0.0001	0.7105	upreglulated		PI(18:0/20:2)	1.6725		DG(32:0e)	1.0275		Cer(d18:1/26:2)	<0.0001	<0.0001	0.9272	upreglulated
MePC(30:1)	0.0083	0.0248	-0.3931	downregulated		SM(d18:2/24:1)	1.6687		Cer(d18:1/26:2)	1.0017		TG(18:3e/9:0/9:0)	<0.0001	0.0001	0.8764	upreglulated
MePC(30:3e)	<0.0001	<0.0001	-0.9868	downregulated		PS(20:2/20:3)	1.6673		TG(18:3e/9:0/9:0)	1.6846		TG(18:0/18:1/22:4)	<0.0001	<0.0001	0.5731	upreglulated
MePC(32:5)	0.0001	0.0008	1.1447	upreglulated		DG(36:1e)	1.6556		TG(18:0/18:1/22:4)	1.681		DG(36:1e)	<0.0001	<0.0001	0.6895	upreglulated
MePC(33:3)	0.0006	0.0031	-0.3556	downregulated		DG(36:3e)	1.6515		DG(36:1e)	1.6722		PC(16:1/22:6)	<0.0001	0.0001	0.8423	upreglulated
MePC(34:2e)	0.0013	0.0056	-0.4944	downregulated		Cer(d18:1/26:2)	1.6454		PC(16:1/22:6)	1.6705		DG(36:3e)	<0.0001	<0.0001	0.719	upreglulated
MePC(34:4)	<0.0001	<0.0001	-1.4619	downregulated		TG(18:0/18:1/22:4)	1.6409		DG(36:3e)	1.6691		CmE(8:0)	<0.0001	0.0001	1.4261	upreglulated
MePC(34:4e)	0.0013	0.0059	-0.5357	downregulated		TG(18:0/16:0/18:0)	1.6318		CmE(8:0)	1.6627		SM(d18:2/24:1)	<0.0001	<0.0001	-0.3253	downregulated
MePC(34:5)	0.0068	0.0212	-0.285	downregulated		PE(18:0/22:4)	1.631		SM(d18:2/24:1)	1.6526		TG(16:0/18:1/18:1)	<0.0001	0.0001	0.3292	upreglulated
MePC(34:6)	<0.0001	<0.0001	3.0857	upreglulated		Cer(t18:0/16:0)	1.6211		TG(16:0/18:1/18:1)	1.6506		TG(18:0/18:0/22:5)	<0.0001	<0.0001	0.5791	upreglulated
MePC(34:8e)	0.0044	0.0157	0.5856	upreglulated		TG(16:0/18:1/18:1)	1.6138		TG(18:0/18:0/22:5)	1.6426		DG(10:0/10:1)	<0.0001	<0.0001	-0.3648	downregulated
MePC(35:2)	0.0012	0.0054	-0.5374	downregulated		PC(38:2)	1.6117		DG(10:0/10:1)	1.6421		PC(20:4/20:4)	<0.0001	<0.0001	-0.7734	downregulated
MePC(35:3)	0.0111	0.0314	-0.3385	downregulated		PC(16:1/22:6)	1.6017		PC(20:4/20:4)	1.6398		PE(18:0/22:4)	<0.0001	<0.0001	1.1268	upreglulated
MePC(35:4e)	<0.0001	0.0001	-0.5827	downregulated		dMePE(19:0/20:4)	1.6016		PE(18:0/22:4)	1.6342		PI(18:0/20:2)	<0.0001	<0.0001	0.7699	upreglulated
MePC(35:5)	0.0061	0.02	-0.487	downregulated		DG(18:1/18:2)	1.5992		PI(18:0/20:2)	1.6303		CL(78:10)	<0.0001	<0.0001	0.7581	upreglulated
MePC(36:4e)	0.0153	0.041	0.3442	upreglulated		LPC(18:3e)	1.5919		CL(78:10)	1.6238		DG(34:4e)	<0.0001	0.0001	0.3719	upreglulated
MePC(36:5e)	<0.0001	0.0001	0.5314	upreglulated		TG(18:0/18:0/22:5)	1.5904		DG(34:4e)	1.6153		DG(18:0/18:1)	<0.0001	<0.0001	1.1998	upreglulated
PC(6:0/12:2)	0.0174	0.0457	0.4041	upreglulated		PC(31:6)	1.5902		DG(18:0/18:1)	1.6122		Cer(t18:0/16:0)	<0.0001	<0.0001	0.5839	upreglulated
PC(19:1)	<0.0001	<0.0001	-7.2317	downregulated		DG(34:4e)	1.5899		Cer(t18:0/16:0)	1.6111		DG(16:0/18:2)	<0.0001	0.0001	0.9084	upreglulated
PC(19:2)	<0.0001	<0.0001	-6.9209	downregulated		TG(18:3e/9:0/9:0)	1.5868		DG(16:0/18:2)	1.6056		SM(d40:1)	<0.0001	0.0001	-0.3465	downregulated
PC(19:2e)	0.0065	0.021	-0.3939	downregulated		DG(10:0/10:1)	1.5862		SM(d40:1)	1.6034		TG(12:1e/6:0/18:1)	<0.0001	0.0001	1.1267	upreglulated
PC(21:3)	<0.0001	<0.0001	-7.8449	downregulated		Hex2Cer(d18:2/16:0)	1.5845		TG(12:1e/6:0/18:1)	1.5894		TG(18:0/18:0/18:0)	<0.0001	0.0001	-1.7535	downregulated
PC(10:0/11:4)	<0.0001	<0.0001	-8.2184	downregulated		CL(78:10)	1.5782		TG(18:0/18:0/18:0)	1.5822		PC(38:2)	<0.0001	0.0001	0.4758	upreglulated
PC(21:4)	<0.0001	<0.0001	-6.6429	downregulated		CmE(8:0)	1.5762		PC(38:2)	1.5735		SM(d18:2/24:3)	<0.0001	0.0001	0.4543	upreglulated
PC(8:0e/16:0)	0.0093	0.0271	-0.3867	downregulated		DG(18:0/18:1)	1.5717		SM(d18:2/24:3)	1.5685		DG(18:0/18:2)	<0.0001	0.0001	1.4731	upreglulated
PC(25:0)	<0.0001	<0.0001	-8.2335	downregulated		TG(16:0/16:1/18:1)	1.5535		DG(18:0/18:2)	1.568		PC(42:1e)	<0.0001	0.0003	0.6444	upreglulated
PC(15:0/16:0)	<0.0001	<0.0001	-1.1227	downregulated		LPI(18:0)	1.55		PC(42:1e)	1.5623		SM(d41:1)	<0.0001	0.0001	0.4073	upreglulated
PC(18:2/13:0)	<0.0001	<0.0001	0.9781	upreglulated		PE(16:0/22:4)	1.5454		SM(d41:1)	1.561		LPC(18:3e)	<0.0001	<0.0001	-0.6232	downregulated
PC(31:2e)	0.0025	0.0099	0.3107	upreglulated		SM(d40:1)	1.5447		LPC(18:3e)	1.5609		TG(18:0/18:1/18:1)	<0.0001	0.0001	0.5936	upreglulated
PC(31:6)	<0.0001	<0.0001	-0.892	downregulated		PC(16:0/20:3)	1.5405		TG(18:0/18:1/18:1)	1.5542		MePC(36:5e)	<0.0001	0.0001	0.5314	upreglulated
PC(32:5)	<0.0001	0.0001	0.9628	upreglulated		TG(18:0/18:1/18:1)	1.5389		MePC(36:5e)	1.5522		dMePE(19:0/20:4)	<0.0001	<0.0001	-0.5257	downregulated
PC(32:9)	<0.0001	<0.0001	-2.4982	downregulated		PC(41:4e)	1.5381		dMePE(19:0/20:4)	1.5492		LPI(18:0)	<0.0001	<0.0001	0.7144	upreglulated
PC(16:0/17:0)	<0.0001	<0.0001	-0.8144	downregulated		TG(18:0/18:0/18:0)	1.5367		LPI(18:0)	1.5467		MePC(24:1e)	<0.0001	0.0001	0.7105	upreglulated
PC(33:2)	0.0075	0.0231	-0.3843	downregulated		TG(12:1e/6:0/18:1)	1.5365		TG(16:1/18:1/18:1)	1.5399		TG(16:0/16:1/18:1)	<0.0001	0.0001	0.5833	upreglulated
PC(20:3/13:0)	0.0024	0.0096	-0.4802	downregulated		PC(34:3)	1.535		MePC(24:1e)	1.5364		TG(18:0/16:0/18:0)	<0.0001	<0.0001	-1.657	downregulated
PC(16:0/18:1)	0.0007	0.0035	0.2531	upreglulated		DG(18:0/18:2)	1.5321		TG(16:0/16:1/18:1)	1.532		PC(16:0/20:3)	<0.0001	0.0001	0.5139	upreglulated
PC(16:1e/18:0)	<0.0001	<0.0001	0.4589	upreglulated		SM(d18:2/24:3)	1.5279		TG(18:0/16:0/18:0)	1.5302		PC(16:1e/20:3)	<0.0001	0.0002	-2.325	downregulated
PC(18:0/17:0)	<0.0001	<0.0001	-2.0134	downregulated		SM(d35:1)	1.5259		PC(16:0/20:3)	1.5276		PC(31:6)	<0.0001	<0.0001	-0.892	downregulated
PC(35:2e)	<0.0001	0.0001	-0.6345	downregulated		SM(d41:1)	1.522		PC(16:1e/20:3)	1.5265		PC(33:0)	<0.0001	0.0001	-0.4508	downregulated
PC(17:1/18:2)	0.0178	0.0465	-0.586	downregulated		DG(16:0/18:2)	1.5217		PC(31:6)	1.5246		Hex2Cer(d18:2/16:0)	<0.0001	0.0001	0.4878	upreglulated
PC(22:6/13:0)	<0.0001	<0.0001	0.9891	upreglulated		PC(16:1e/20:3)	1.5163		PC(33:0)	1.5245		PE(16:0/22:4)	<0.0001	0.0001	1.1313	upreglulated
PC(18:0/18:0)	<0.0001	<0.0001	1.1785	upreglulated		MePC(36:5e)	1.5156		Hex2Cer(d18:2/16:0)	1.5191		SM(d35:1)	<0.0001	0.0001	-0.3923	downregulated
PC(20:0e/16:0)	0.0016	0.0068	0.4146	upreglulated		PC(42:2e)	1.5148		PE(16:0/22:4)	1.519		PC(35:2e)	<0.0001	0.0001	-0.6345	downregulated
PC(18:1/18:2)	<0.0001	<0.0001	-0.4636	downregulated		TG(16:0e/16:0/18:1)	1.5079		SM(d35:1)	1.5188		PC(34:3)	<0.0001	0.0001	0.5365	upreglulated
PC(20:3e/17:0)	0.0102	0.0293	0.5116	upreglulated		PC(32:5)	1.5065		PC(35:2e)	1.5174		DG(36:5e)	0.0001	0.0004	0.7333	upreglulated
PC(37:6)	0.0078	0.0237	-0.4151	downregulated		PC(33:0)	1.5033		PC(34:3)	1.5163		Cer(d18:2/24:1)	<0.0001	0.0001	0.5226	upreglulated
PC(38:1)	<0.0001	<0.0001	0.6744	upreglulated		PE(25:0e)	1.5029		DG(36:5e)	1.5128		TG(16:0/16:0/24:1)	<0.0001	0.0003	0.6792	upreglulated
PC(20:0/18:1)	0.0047	0.0164	0.2873	upreglulated		PC(15:0/18:2)	1.4973		Cer(d18:2/24:1)	1.5088		PC(38:7)	0.0001	0.0004	0.7154	upreglulated
PC(38:2)	<0.0001	0.0001	0.4758	upreglulated		MePC(35:4e)	1.4971		TG(16:0/16:0/24:1)	1.5067		PC(15:0/18:2)	<0.0001	0.0001	0.659	upreglulated
PC(20:2/18:2)	0.0059	0.0195	-0.3087	downregulated		Cer(d18:2/24:1)	1.4965		PC(38:7)	1.506		SM(d18:2/22:1)	<0.0001	0.0003	-0.6564	downregulated
PC(16:0/22:4)	<0.0001	<0.0001	1.0278	upreglulated		Hex3Cer(d34:2)	1.4958		PC(15:0/18:2)	1.4988		DG(18:2/20:4)	0.0001	0.0004	0.7735	upreglulated
PC(16:1e/22:4)	0.0002	0.0013	0.4125	upreglulated		PC(16:1e/22:6)	1.4953		ZyE(18:1)	1.4966		TG(16:0e/16:0/18:1)	<0.0001	0.0001	0.7703	upreglulated
PC(16:1/22:6)	<0.0001	0.0001	0.8423	upreglulated		ZyE(18:1)	1.4889		SM(d18:2/22:1)	1.4943		PC(44:10)	<0.0001	0.0001	-0.5809	downregulated
PC(39:3e)	0.007	0.0216	0.5316	upreglulated		SM(d18:1/17:0)	1.4879		DG(18:2/20:4)	1.4893		DG(34:1e)	0.0001	0.0005	0.2938	upreglulated
PC(39:4)	0.0089	0.0261	-0.3107	downregulated		MePC(24:1e)	1.4863		TG(16:0e/16:0/18:1)	1.4835		PC(41:4e)	<0.0001	0.0001	0.4113	upreglulated
PC(39:5e)	0.0018	0.0075	0.3887	upreglulated		PC(44:10)	1.4842		PC(44:10)	1.4834		Hex3Cer(d34:2)	<0.0001	0.0002	0.4931	upreglulated
PC(17:0/22:6)	0.0026	0.01	-0.4691	downregulated		TG(16:1/18:1/18:1)	1.4813		DG(34:1e)	1.4739		SM(d18:1/17:0)	<0.0001	0.0001	-0.4108	downregulated
PC(39:7)	0.0069	0.0214	-0.5351	downregulated		PC(42:1e)	1.4808		PC(41:4e)	1.4734		MePC(35:4e)	<0.0001	0.0001	-0.5827	downregulated
PC(20:0/20:3)	<0.0001	<0.0001	1.0765	upreglulated		PC(35:2e)	1.4771		Hex3Cer(d34:2)	1.4724		PE(18:0/22:5)	<0.0001	0.0002	0.8983	upreglulated
PC(22:2/18:2)	0.0114	0.032	0.2659	upreglulated		PC(18:0/22:4)	1.4718		SM(d18:1/17:0)	1.4699		PC(16:1e/22:6)	<0.0001	0.0001	-0.5818	downregulated
PC(40:4)	0.0002	0.001	0.4832	upreglulated		MePC(34:5e)	1.4598		MePC(35:4e)	1.4667		PE(25:0e)	<0.0001	0.0001	-0.7615	downregulated
PC(41:4e)	<0.0001	0.0001	0.4113	upreglulated		TG(16:0/16:0/24:1)	1.4496		PE(18:0/22:5)	1.4653		PC(42:2e)	<0.0001	0.0002	0.8031	upreglulated
PC(19:0/22:6)	0.0084	0.025	-0.4208	downregulated		CL(22:5/20:0/20:4/22:0)	1.4481		PC(16:1e/22:6)	1.4652		PC(18:0/22:4)	<0.0001	0.0002	0.504	upreglulated
PC(41:6)	0.0013	0.0059	-0.4794	downregulated		PC(38:7)	1.4428		PE(25:0e)	1.464		ChE(18:3)	<0.0001	0.0002	-0.5666	downregulated
PC(42:11)	0.0091	0.0269	-0.3339	downregulated		ChE(18:3)	1.4407		PC(42:2e)	1.4639		CL(22:5/20:0/20:4/22:0)	0.0001	0.0003	0.5269	upreglulated
PC(42:1e)	<0.0001	0.0003	0.6444	upreglulated		PE(18:0/22:5)	1.4406		PC(18:0/22:4)	1.4568		CL(78:7)	<0.0001	0.0002	-1.9306	downregulated
PC(42:2e)	<0.0001	0.0002	0.8031	upreglulated		PE(18:0/18:2)	1.4366		ChE(18:3)	1.4525		PE(18:0/18:2)	<0.0001	0.0002	0.6153	upreglulated
PC(22:1/20:4)	0.0022	0.0088	0.7379	upreglulated		SM(d18:2/20:1)	1.4337		CL(22:5/20:0/20:4/22:0)	1.4517		SM(d18:2/20:1)	0.0001	0.0005	0.8026	upreglulated
PC(42:8)	<0.0001	0.0003	-0.7699	downregulated		PC(42:8)	1.4313		CL(78:7)	1.4469		dMePE(18:0/20:3)	<0.0001	0.0003	0.524	upreglulated
PC(42:8e)	0.006	0.0199	-0.3791	downregulated		DG(34:1e)	1.4274		PE(18:0/18:2)	1.4424		LPC(32:1)	0.0001	0.0004	-0.4403	downregulated
PC(44:10)	<0.0001	0.0001	-0.5809	downregulated		CL(78:7)	1.4269		SM(d18:2/20:1)	1.4418		PC(32:5)	<0.0001	0.0001	0.9628	upreglulated
PC(24:1/20:4)	<0.0001	<0.0001	0.7374	upreglulated		PE(18:1p/18:2)	1.4268		dMePE(18:0/20:3)	1.4388		SM(d16:1/24:0)	0.0001	0.0004	-0.3614	downregulated
PE(19:1)	<0.0001	<0.0001	-6.5254	downregulated		PC(16:0/18:3)	1.4261		LPC(32:1)	1.4371		PE(18:1p/18:2)	0.0001	0.0004	0.6313	upreglulated
PE(19:2)	<0.0001	<0.0001	-7.0422	downregulated		SM(d18:2/22:1)	1.4242		PC(32:5)	1.4245		SM(d20:0/16:0)	<0.0001	0.0003	0.7861	upreglulated
PE(10:0/11:2)	<0.0001	<0.0001	-6.7317	downregulated		SM(d20:0/16:0)	1.4214		SM(d16:1/24:0)	1.422		SM(d42:2)	0.0001	0.0003	0.2815	upreglulated
PE(21:3)	<0.0001	<0.0001	-6.7304	downregulated		dMePE(18:0/20:3)	1.4207		PE(18:1p/18:2)	1.4209		MePC(34:5e)	<0.0001	0.0002	-0.6139	downregulated
PE(21:4)	<0.0001	<0.0001	-6.5783	downregulated		DG(18:2/20:4)	1.415		SM(d20:0/16:0)	1.4137		PE(18:0/20:3)	0.0002	0.0009	0.6866	upreglulated
PE(25:0e)	<0.0001	0.0001	-0.7615	downregulated		DG(36:5e)	1.4141		SM(d42:2)	1.4089		PC(16:0/18:3)	0.0001	0.0004	0.8609	upreglulated
PE(16:0p/18:1)	0.0025	0.0097	0.3118	upreglulated		SM(d42:2)	1.4067		MePC(34:5e)	1.4042		DG(34:0e)	0.0001	0.0004	0.702	upreglulated
PE(16:0p/18:2)	0.01	0.0289	0.3882	upreglulated		Hex1Cer(d18:1/16:0)	1.4049		PE(18:0/20:3)	1.4008		PC(18:2e/20:4)	0.0001	0.0004	-0.2829	downregulated
PE(17:0/18:1)	0.0098	0.0284	0.423	upreglulated		SM(d16:1/24:0)	1.4024		PC(16:0/18:3)	1.4		TG(18:0/18:1/22:5)	0.0002	0.001	0.3504	upreglulated
PE(18:1p/18:2)	0.0001	0.0004	0.6313	upreglulated		DG(34:0e)	1.3871		DG(34:0e)	1.39		dMePE(20:1e/18:1)	0.0001	0.0007	0.4876	upreglulated
PE(18:2/18:2)	0.0011	0.0053	-0.5869	downregulated		PC(18:2e/20:4)	1.3837		PC(18:2e/20:4)	1.3837		TG(16:0/18:1/24:1)	0.0002	0.0013	0.5315	upreglulated
PE(20:1e/18:2)	0.0012	0.0054	0.4316	upreglulated		PE(18:2e/22:4)	1.3789		TG(18:0/18:1/22:5)	1.3763		TG(20:1/18:1/22:4)	0.0002	0.0012	0.4893	upreglulated
PE(18:0p/20:3)	0.011	0.0311	0.4057	upreglulated		LPC(32:1)	1.3786		dMePE(20:1e/18:1)	1.3731		PE(18:2e/22:4)	0.0001	0.0004	-0.6433	downregulated
PE(16:0/22:4)	<0.0001	0.0001	1.1313	upreglulated		GM3(d34:1)	1.3772		TG(16:0/18:1/24:1)	1.3714		Hex1Cer(d41:1)	0.0002	0.0011	-0.5725	downregulated
PE(16:0e/22:4)	<0.0001	<0.0001	3.2228	upreglulated		dMePE(20:1e/18:1)	1.3607		TG(20:1/18:1/22:4)	1.3703		PE(16:0/22:5)	0.0001	0.0007	0.7927	upreglulated
PE(16:0/22:5)	0.0001	0.0007	0.7927	upreglulated		TG(18:0/16:0/18:1)	1.3556		PE(18:2e/22:4)	1.3687		MePC(32:5)	0.0001	0.0008	1.1447	upreglulated
PE(18:2e/20:5)	<0.0001	<0.0001	-3.1366	downregulated		phSM(d18:0/16:1)	1.3531		Hex1Cer(d41:1)	1.3685		TG(18:0/16:0/18:1)	0.0001	0.0008	0.654	upreglulated
PE(18:0/22:4)	<0.0001	<0.0001	1.1268	upreglulated		MePC(32:5)	1.3495		PE(16:0/22:5)	1.3658		PC(42:8)	<0.0001	0.0003	-0.7699	downregulated
PE(20:0p/20:4)	0.012	0.0333	0.2659	upreglulated		PE(16:0/22:5)	1.3458		MePC(32:5)	1.3656		phSM(d18:0/16:1)	0.0001	0.0005	-0.5506	downregulated
PE(18:1e/22:4)	0.0048	0.0166	0.3145	upreglulated		PC(35:2)	1.3391		TG(18:0/16:0/18:1)	1.3641		CL(83:4)	0.0001	0.0008	-2.0434	downregulated
PE(18:2e/22:4)	0.0001	0.0004	-0.6433	downregulated		CL(83:9)	1.3328		PC(42:8)	1.3638		Hex1Cer(d18:1/16:0)	<0.0001	0.0003	0.2811	upreglulated
PE(40:6e)	0.0003	0.0014	0.4668	upreglulated		PE(18:0/20:3)	1.3293		phSM(d18:0/16:1)	1.3587		PC(35:2)	0.0002	0.001	-0.3874	downregulated
PE(18:0p/22:6)	0.0005	0.0028	-0.583	downregulated		TG(26:1/18:1/20:4)	1.3222		CL(83:4)	1.3538		GM3(d34:1)	0.0001	0.0005	0.4815	upreglulated
PE(18:1p/22:6)	0.0154	0.0413	-0.3681	downregulated		Cer(d38:1)	1.322		DG(34:2e)	1.3502		AcCa(16:1)	0.0002	0.0012	0.5579	upreglulated
PI(18:0/20:2)	<0.0001	<0.0001	0.7699	upreglulated		CL(83:4)	1.3211		Hex1Cer(d18:1/16:0)	1.3485		SM(d39:0)	0.0002	0.001	0.8966	upreglulated
PI(16:0/22:6)	0.0002	0.0012	0.6164	upreglulated		SM(d39:0)	1.3204		PC(35:2)	1.3387		PI(16:0/22:6)	0.0002	0.0012	0.6164	upreglulated
PI(18:0/22:4)	0.0022	0.0088	0.381	upreglulated		TG(16:0/18:1/24:1)	1.3129		GM3(d34:1)	1.3294		TG(26:1/18:1/20:4)	0.0002	0.0012	0.7924	upreglulated
PI(18:0/22:6)	0.0007	0.0033	-0.3325	downregulated		TG(18:0/18:1/22:5)	1.3109		AcCa(16:1)	1.3282		Cer(d38:1)	0.0002	0.0009	-0.6793	downregulated
PS(11:0/16:0)	<0.0001	<0.0001	-5.5749	downregulated		dMePE(20:1/18:1)	1.3105		SM(d39:0)	1.3087		PC(18:0e/22:5)	0.0005	0.0026	-0.4295	downregulated
PS(18:1/18:2)	<0.0001	<0.0001	3.1279	upreglulated		PC(40:4)	1.307		PI(16:0/22:6)	1.3084		PE(40:6e)	0.0003	0.0014	0.4668	upreglulated
PS(20:2/18:2)	<0.0001	<0.0001	1.1472	upreglulated		PE(40:6e)	1.3023		TG(26:1/18:1/20:4)	1.2939		SM(d34:2)	0.0003	0.0016	0.2545	upreglulated
PS(20:2/20:3)	<0.0001	<0.0001	0.9511	upreglulated		AcCa(16:1)	1.3018		Cer(d38:1)	1.2894		PC(17:0/18:1)	0.0005	0.0024	-0.3892	downregulated
SM(d17:1/12:0)	0.0149	0.0403	-0.9159	downregulated		TG(20:1/18:1/22:4)	1.3006		PC(18:0e/22:5)	1.2878		SM(d18:1/24:0)	0.0004	0.0021	0.354	upreglulated
SM(d34:2)	0.0003	0.0016	0.2545	upreglulated		PC(16:1e/22:4)	1.2929		PE(40:6e)	1.2829		PE(18:0/22:6)	0.0007	0.0035	0.6183	upreglulated
SM(d18:1/17:0)	<0.0001	0.0001	-0.4108	downregulated		PI(16:0/22:6)	1.2883		SM(d34:2)	1.2783		dMePE(20:1/18:1)	0.0002	0.0009	0.7704	upreglulated
SM(d35:1)	<0.0001	0.0001	-0.3923	downregulated		Cer(d18:0/24:0)	1.2866		PC(17:0/18:1)	1.2772		PI(18:0/18:1)	0.0004	0.0019	-0.6746	downregulated
SM(d20:0/16:0)	<0.0001	0.0003	0.7861	upreglulated		Cer(d42:3)	1.2852		SM(d18:1/24:0)	1.2764		PC(40:4)	0.0002	0.001	0.4832	upreglulated
SM(d20:1/16:0)	<0.0001	<0.0001	-2.979	downregulated		SM(d34:2)	1.2825		PE(18:0/22:6)	1.2758		dMePE(16:0/20:3)	0.0003	0.0016	0.4013	upreglulated
SM(d18:1/18:2)	<0.0001	<0.0001	-1.0669	downregulated		Hex1Cer(d41:1)	1.2774		dMePE(20:1/18:1)	1.2757		PC(16:1e/22:4)	0.0002	0.0013	0.4125	upreglulated
SM(d36:3)	<0.0001	<0.0001	-0.7673	downregulated		DG(34:2e)	1.2703		PI(18:0/18:1)	1.2703		CL(83:9)	0.0001	0.0007	-0.9991	downregulated
SM(d38:3)	0.0082	0.0246	0.2768	upreglulated		SM(d18:1/24:0)	1.2645		PC(40:4)	1.2697		PC(40:6e)	0.0004	0.0021	-0.4569	downregulated
SM(d18:2/20:1)	0.0001	0.0005	0.8026	upreglulated		CmE(18:2)	1.2612		TG(6:0/6:0/10:1)	1.2696		MePC(33:3)	0.0006	0.0031	-0.3556	downregulated
SM(d40:1)	<0.0001	0.0001	-0.3465	downregulated		dMePE(16:0/20:3)	1.2584		dMePE(16:0/20:3)	1.2674		dMePE(20:1e/20:4)	0.0007	0.0033	0.3707	upreglulated
SM(d18:2/22:1)	<0.0001	0.0003	-0.6564	downregulated		PC(40:6e)	1.239		PC(16:1e/22:4)	1.2651		SM(t42:3)	0.0006	0.0028	0.627	upreglulated
SM(d18:1/22:6)	<0.0001	<0.0001	-1.7276	downregulated		PC(17:0/18:1)	1.2387		CL(83:9)	1.26		Cer(d42:3)	0.0002	0.0012	-0.4084	downregulated
SM(d40:7)	0.005	0.0173	1.7797	upreglulated		PI(18:0/18:1)	1.2372		PC(40:6e)	1.2585		PC(16:1e/18:1)	0.0011	0.0051	-0.4421	downregulated
SM(d41:1)	<0.0001	0.0001	0.4073	upreglulated		LdMePE(18:2)	1.2369		MePC(33:3)	1.2529		TG(18:3e/16:0/18:2)	0.001	0.0046	0.2705	upreglulated
SM(d18:1/23:3)	0.0073	0.0224	0.2909	upreglulated		TG(6:0/6:0/10:1)	1.2355		dMePE(20:1e/20:4)	1.2509		TG(4:0/16:0/18:1)	0.0007	0.0033	2.0342	upreglulated
SM(d18:1/24:0)	0.0004	0.0021	0.354	upreglulated		PE(18:0p/22:6)	1.2292		SM(t42:3)	1.2431		Cer(d18:0/24:0)	0.0002	0.0011	0.7441	upreglulated
SM(d42:1)	<0.0001	<0.0001	0.5269	upreglulated		TG(16:0/10:4/18:2)	1.2256		Cer(d42:3)	1.2427		TG(16:0/10:4/18:2)	0.0005	0.0026	1.3931	upreglulated
SM(d18:2/24:3)	<0.0001	0.0001	0.4543	upreglulated		dMePE(18:0/22:4)	1.2238		PC(16:1e/18:1)	1.2369		CmE(18:2)	0.0004	0.0019	-0.5991	downregulated
SM(d42:7)	0.0061	0.0201	0.6791	upreglulated		SM(t42:3)	1.2207		TG(18:3e/16:0/18:2)	1.2365		SM(d43:5)	0.0008	0.0041	0.3426	upreglulated
SM(d20:1/23:3)	0.0017	0.0074	0.3515	upreglulated		PC(18:0e/22:5)	1.2179		TG(4:0/16:0/18:1)	1.2322		LdMePE(18:2)	0.0004	0.002	-0.4088	downregulated
SM(d20:1/24:1)	0.0069	0.0215	0.2976	upreglulated		MePC(33:3)	1.2122		Cer(d18:0/24:0)	1.2301		Cer(m18:0/23:0)	0.0009	0.0042	0.7055	upreglulated
SM(t33:2)	<0.0001	<0.0001	-8.0876	downregulated		TG(4:0/16:0/18:1)	1.2083		TG(16:0/10:4/18:2)	1.2298		PE(18:0p/22:6)	0.0005	0.0028	-0.583	downregulated
SM(t38:2)	<0.0001	<0.0001	-6.89	downregulated		DG(30:0e)	1.2081		CmE(18:2)	1.2177		MePC(35:2)	0.0012	0.0054	-0.5374	downregulated
SM(t18:0/24:2)	0.004	0.0144	0.496	upreglulated		dMePE(20:1e/20:4)	1.2071		SM(d43:5)	1.2083		dMePE(18:0/22:4)	0.0005	0.0026	0.4969	upreglulated
SM(t42:3)	0.0006	0.0028	0.627	upreglulated		PE(18:0/22:6)	1.2018		DG(36:4e)	1.2075		SM(d18:2/22:2)	0.0014	0.0061	0.3463	upreglulated
StE(18:2)	0.0043	0.0153	0.264	upreglulated		PC(16:0/18:1)	1.1985		LdMePE(18:2)	1.2012		PC(18:0/20:3)	0.0009	0.0043	0.3072	upreglulated
TG(12:1e/6:0/18:1)	<0.0001	0.0001	1.1267	upreglulated		TG(18:3e/16:0/18:2)	1.1971		Cer(m18:0/23:0)	1.1999		AcCa(14:1)	0.0012	0.0054	0.59	upreglulated
TG(18:3e/9:0/9:0)	<0.0001	0.0001	0.8764	upreglulated		SM(d43:5)	1.1871		PE(18:0p/22:6)	1.1973		Cer(d18:2/20:0)	0.0009	0.0045	0.4762	upreglulated
TG(4:0/16:0/18:1)	0.0007	0.0033	2.0342	upreglulated		PI(18:0/22:6)	1.1785		MePC(35:2)	1.195		MePC(34:2e)	0.0013	0.0056	-0.4944	downregulated
TG(16:0/10:4/18:2)	0.0005	0.0026	1.3931	upreglulated		Cer(m18:0/23:0)	1.1735		dMePE(18:0/22:4)	1.1929		DG(30:0e)	0.0006	0.0032	0.5236	upreglulated
TG(15:0/16:0/18:2)	0.0185	0.048	-0.6518	downregulated		PC(18:0/20:3)	1.1728		SM(d18:2/22:2)	1.1922		PC(16:0/18:1)	0.0007	0.0035	0.2531	upreglulated
TG(16:1/16:1/18:1)	0.004	0.0146	0.5423	upreglulated		PC(16:1e/18:1)	1.1723		PC(18:0/20:3)	1.1907		SM(d38:0)	0.0011	0.0051	0.6379	upreglulated
TG(16:0/17:0/18:1)	0.0026	0.01	0.4681	upreglulated		MePC(35:2)	1.1672		TG(16:0/18:1/18:3)	1.1852		Cer(m18:0/24:1)	0.0014	0.0062	0.6454	upreglulated
TG(17:0/17:1/17:1)	0.0188	0.0484	-0.3604	downregulated		Cer(d18:2/20:0)	1.1636		AcCa(14:1)	1.1838		SM(t42:2)	0.001	0.0047	-0.3306	downregulated
TG(18:3e/16:0/18:2)	0.001	0.0046	0.2705	upreglulated		DG(32:3e)	1.1613		Cer(d18:2/20:0)	1.1782		PC(18:2/18:2)	0.0011	0.005	-0.3291	downregulated
TG(18:0/17:0/18:1)	0.0029	0.011	0.4826	upreglulated		AcCa(14:1)	1.1598		MePC(34:2e)	1.1747		PC(39:5e)	0.0018	0.0075	0.3887	upreglulated
TG(18:1/17:1/18:2)	0.0058	0.0192	-0.3431	downregulated		PE(20:1e/18:2)	1.1596		DG(30:0e)	1.1739		dMePE(17:0/18:2)	0.0016	0.0071	-0.4011	downregulated
TG(18:0/18:0/18:0)	<0.0001	0.0001	-1.7535	downregulated		DG(36:4e)	1.1591		TG(18:2e/16:0/16:0)	1.1729		Cer(d18:2/22:0)	0.0017	0.0072	0.439	upreglulated
TG(19:1/18:0/18:1)	0.0068	0.0214	0.3697	upreglulated		LPE(16:1)	1.1519		PC(16:0/18:1)	1.1705		dMePE(32:1/20:5)	0.001	0.0045	-0.57	downregulated
TG(16:0/16:0/24:1)	<0.0001	0.0003	0.6792	upreglulated		SM(d44:6)	1.1516		SM(d38:0)	1.1659		Cer(d16:1/22:0)	0.0017	0.0072	0.6063	upreglulated
TG(20:1/18:1/18:1)	0.011	0.0311	0.4117	upreglulated		SM(d18:2/22:2)	1.1499		Cer(m18:0/24:1)	1.1657		Cer(d18:1/25:1)	0.0012	0.0056	0.4497	upreglulated
TG(17:0/18:1/22:6)	0.0139	0.0378	-0.3624	downregulated		PC(18:2/18:2)	1.1489		SM(t42:2)	1.1641		LPE(16:1)	0.0017	0.0073	0.7817	upreglulated
TG(16:0/18:1/24:0)	0.0067	0.0211	0.4264	upreglulated		dMePE(17:0/18:2)	1.1483		PC(18:2/18:2)	1.162		PI(18:0/22:6)	0.0007	0.0033	-0.3325	downregulated
TG(16:0/18:1/24:1)	0.0002	0.0013	0.5315	upreglulated		MePC(34:4e)	1.1475		SM(d40:0)	1.1592		DG(32:3e)	0.0011	0.0051	0.4974	upreglulated
TG(18:0/18:0/22:5)	<0.0001	<0.0001	0.5791	upreglulated		MePC(34:2e)	1.1469		BisMePA(6:0/6:0)	1.1554		SM(d20:1/23:3)	0.0017	0.0074	0.3515	upreglulated
TG(22:5/18:2/18:2)	0.0138	0.0377	0.7493	upreglulated		CmE()	1.1469		PC(39:5e)	1.1545		PE(20:1e/18:2)	0.0012	0.0054	0.4316	upreglulated
TG(18:1/18:2/24:0)	0.0181	0.0472	0.5563	upreglulated		Cer(d18:1/25:1)	1.1462		SM(d44:6)	1.1471		MePC(34:4e)	0.0013	0.0059	-0.5357	downregulated
TG(20:1/18:1/22:4)	0.0002	0.0012	0.4893	upreglulated		SM(d38:0)	1.1457		dMePE(17:0/18:2)	1.1466		SM(d44:3)	0.0015	0.0067	-0.3191	downregulated
TG(26:1/18:1/20:4)	0.0002	0.0012	0.7924	upreglulated		dMePE(32:1/20:5)	1.1436		SM(t42:6)	1.1459		AcCa(22:1)	0.0022	0.0089	0.4459	upreglulated
ZyE()	0.0062	0.0201	-0.8245	downregulated		SM(t42:2)	1.1429		Cer(d18:2/22:0)	1.1448		TG(18:1/18:1/18:1)	0.0024	0.0096	0.3371	upreglulated
ZyE(18:0)	0.0018	0.0077	-0.3385	downregulated		PE(18:2/18:2)	1.1389		dMePE(32:1/20:5)	1.144		Cer(m18:1/22:0)	0.0036	0.0132	0.4137	upreglulated
dMePE(15:0/16:0)	0.0093	0.0273	-0.5873	downregulated		TG(16:0/18:1/18:3)	1.1298		Cer(d16:1/22:0)	1.1416		GM3(d38:2)	0.0015	0.0068	-0.5336	downregulated
dMePE(18:1/18:2)	<0.0001	<0.0001	-0.4904	downregulated		SM(d40:0)	1.1258		Cer(d18:1/25:1)	1.1383		CL(89:11)	0.0017	0.0072	-0.3281	downregulated
dMePE(16:0/20:3)	0.0003	0.0016	0.4013	upreglulated		PC(41:6)	1.1252		PC(18:0/20:4)	1.1333		PC(22:1/20:4)	0.0022	0.0088	0.7379	upreglulated
dMePE(20:1/18:1)	0.0002	0.0009	0.7704	upreglulated		TG(18:2e/16:0/16:0)	1.1243		LPE(16:1)	1.1318		CmE()	0.0013	0.0057	-0.5719	downregulated
dMePE(20:1e/18:1)	0.0001	0.0007	0.4876	upreglulated		PC(20:0e/16:0)	1.1235		PI(18:0/22:6)	1.1306		Cer(m18:0/24:0)	0.0025	0.0097	0.6175	upreglulated
dMePE(18:0/20:3)	<0.0001	0.0003	0.524	upreglulated		Cer(m18:0/24:1)	1.123		DG(32:3e)	1.1295		Cer(d18:2/24:2)	0.003	0.0111	0.4382	upreglulated
dMePE(19:0/20:4)	<0.0001	<0.0001	-0.5257	downregulated		Hex2Cer(d42:3)	1.1219		SM(d20:1/23:3)	1.1195		PC(18:0e/18:2)	0.0043	0.0153	-0.4094	downregulated
dMePE(18:0/22:4)	0.0005	0.0026	0.4969	upreglulated		SM(d44:3)	1.1191		PE(20:1e/18:2)	1.119		PC(16:0/20:5)	0.0029	0.011	0.4751	upreglulated
dMePE(20:1e/20:4)	0.0007	0.0033	0.3707	upreglulated		Cer(d18:2/22:0)	1.1171		MePC(34:4e)	1.1185		DG(38:4e)	0.0024	0.0096	0.3437	upreglulated
dMePE(32:1/20:5)	0.001	0.0045	-0.57	downregulated		PC(39:5e)	1.1169		TG(16:0/18:1/22:5)	1.1156		Cer(t18:1/22:0)	0.0016	0.0068	-0.4224	downregulated
phSM(d18:0/16:1)	0.0001	0.0005	-0.5506	downregulated		SM(d20:1/23:3)	1.1144		SM(d44:3)	1.1112		PE(18:2/18:2)	0.0011	0.0053	-0.5869	downregulated
phSM(d20:0/18:2)	<0.0001	<0.0001	-5.5763	downregulated		Cer(t18:1/22:0)	1.1106		AcCa(22:1)	1.1098		ChE(16:0)	0.0025	0.0097	0.3299	upreglulated
Cer(d17:1/24:1)	<0.0001	<0.0001	0.7883	upreglulated		GM3(d38:2)	1.1024		TG(18:1/18:1/18:1)	1.1097		LPC(18:1)	0.0016	0.007	-0.3287	downregulated
Cer(d18:0/23:0)	0.0047	0.0164	0.5324	upreglulated		Cer(d16:1/22:0)	1.1018		Cer(m18:1/22:0)	1.1087		PE(16:0p/18:1)	0.0025	0.0097	0.3118	upreglulated
Cer(d18:0/24:0)	0.0002	0.0011	0.7441	upreglulated		LPC(18:1)	1.1006		GM3(d38:2)	1.1084		PC(20:3/13:0)	0.0024	0.0096	-0.4802	downregulated
Cer(d18:0/24:1)	0.0024	0.0096	0.6787	upreglulated		ChE(16:0)	1.0995		CL(89:11)	1.1078		PC(41:6)	0.0013	0.0059	-0.4794	downregulated
Cer(d18:1/16:0)	<0.0001	<0.0001	0.6745	upreglulated		PE(16:0p/18:1)	1.0971		PC(22:1/20:4)	1.1069		PC(31:2e)	0.0025	0.0099	0.3107	upreglulated
Cer(d18:1/18:0)	<0.0001	<0.0001	0.9111	upreglulated		CL(89:11)	1.0971		CmE()	1.1021		Hex2Cer(d42:3)	0.0017	0.0072	0.4276	upreglulated
Cer(d18:1/26:2)	<0.0001	<0.0001	0.9272	upreglulated		DG(38:4e)	1.0963		Cer(m18:0/24:0)	1.1007		PI(18:0/22:4)	0.0022	0.0088	0.381	upreglulated
Cer(d18:2/20:0)	0.0009	0.0045	0.4762	upreglulated		PC(31:2e)	1.0943		Cer(d18:2/24:2)	1.1		ChE(20:3)	0.0029	0.011	0.2757	upreglulated
Cer(d18:2/22:0)	0.0017	0.0072	0.439	upreglulated		Cer(d40:2)	1.0927		PC(18:0e/18:2)	1.0963		Cer(d40:2)	0.0019	0.008	-0.4451	downregulated
Cer(d18:2/24:0)	0.0188	0.0484	0.2909	upreglulated		AcCa(22:1)	1.0925		PC(16:0/20:5)	1.0922		TG(16:0/17:0/18:1)	0.0026	0.01	0.4681	upreglulated
Cer(d40:2)	0.0019	0.008	-0.4451	downregulated		CmE(20:4)	1.0916		DG(38:4e)	1.0905		TG(18:0/17:0/18:1)	0.0029	0.011	0.4826	upreglulated
Cer(d42:3)	0.0002	0.0012	-0.4084	downregulated		PI(18:0/22:4)	1.0902		Cer(t18:1/22:0)	1.0856		MePC(36:3)	0.0037	0.0134	0.2586	upreglulated
Cer(t18:1/24:1)	<0.0001	<0.0001	1.4118	upreglulated		TG(16:0/17:0/18:1)	1.0872		PE(18:2/18:2)	1.0846		Cer(d18:0/24:1)	0.0024	0.0096	0.6787	upreglulated
ChE(18:3)	<0.0001	0.0002	-0.5666	downregulated		PC(18:1/22:6)	1.0872		PC(18:2/20:4)	1.0831		TG(16:1/16:1/18:1)	0.004	0.0146	0.5423	upreglulated
CL(79:4)	<0.0001	<0.0001	0.9491	upreglulated		PC(18:0/20:4)	1.0843		ChE(16:0)	1.0781		PI(16:0/20:4)	0.0027	0.0103	0.4176	upreglulated
DG(16:0/16:0)	<0.0001	<0.0001	1.3659	upreglulated		PC(22:1/20:4)	1.08		LPC(18:1)	1.0762		Hex1Cer(d18:2/24:0)	0.0035	0.013	0.9186	upreglulated
DG(16:0/18:1)	<0.0001	<0.0001	1.1809	upreglulated		TG(18:0/17:0/18:1)	1.0798		PE(16:0p/18:1)	1.0734		TG(16:0/16:0/18:3)	0.0023	0.0094	0.3379	upreglulated
DG(16:0/18:2)	<0.0001	0.0001	0.9084	upreglulated		ZyE(18:0)	1.0797		PC(16:0e/20:4)	1.0728		ZyE(18:0)	0.0018	0.0077	-0.3385	downregulated
DG(18:0/18:1)	<0.0001	<0.0001	1.1998	upreglulated		TG(16:0/16:0/18:3)	1.0796		PC(20:3/13:0)	1.0716		DG(33:0e)	0.0045	0.0159	0.3399	upreglulated
DG(18:1/14:0)	0.01	0.0288	0.8467	upreglulated		dMePE(16:0/18:1)	1.076		PC(41:6)	1.0708		SM(d42:4)	0.0042	0.0149	0.2845	upreglulated
DG(18:1/18:1)	<0.0001	<0.0001	1.1238	upreglulated		PI(16:0/20:4)	1.0756		PC(31:2e)	1.0704		PC(20:0e/16:0)	0.0016	0.0068	0.4146	upreglulated
DG(18:1/18:2)	<0.0001	<0.0001	0.8675	upreglulated		SM(t42:6)	1.0732		Hex2Cer(d42:3)	1.0683		CmE(20:4)	0.0021	0.0085	-0.5749	downregulated
DG(30:0e)	0.0006	0.0032	0.5236	upreglulated		PC(18:2/20:4)	1.0724		PI(18:0/22:4)	1.0679		SM(t18:0/24:2)	0.004	0.0144	0.496	upreglulated
DG(32:1e)	<0.0001	<0.0001	0.4013	upreglulated		PC(17:0/22:6)	1.0688		ChE(20:3)	1.066		Cer(d18:1/20:0)	0.0038	0.0139	0.4108	upreglulated
DG(32:3e)	0.0011	0.0051	0.4974	upreglulated		TG(16:1/16:1/18:1)	1.0679		dMePE(16:0/20:4)	1.0656		StE(18:2)	0.0043	0.0153	0.264	upreglulated
DG(34:1e)	0.0001	0.0005	0.2938	upreglulated		Cer(d18:0/24:1)	1.0676		Cer(d40:2)	1.0643		PC(18:1/22:6)	0.0025	0.0097	-0.4083	downregulated
DG(34:3e)	<0.0001	<0.0001	0.4332	upreglulated		Cer(m18:0/24:0)	1.0655		TG(16:0/18:1/24:0)	1.0635		LdMePE(19:0)	0.0026	0.01	-0.4447	downregulated
DG(34:4e)	<0.0001	0.0001	0.3719	upreglulated		TG(18:1/18:1/18:1)	1.0651		TG(16:0/17:0/18:1)	1.0634		PI(18:0/22:5)	0.0041	0.0147	0.459	upreglulated
DG(36:2e)	<0.0001	<0.0001	1.1905	upreglulated		PC(20:3/13:0)	1.0619		TG(18:0/17:0/18:1)	1.0611		LdMePE(24:0)	0.0033	0.0121	-0.5658	downregulated
DG(36:3e)	<0.0001	<0.0001	0.719	upreglulated		Cer(d18:2/24:2)	1.0604		MePC(36:3)	1.0606		PE(18:1e/22:4)	0.0048	0.0166	0.3145	upreglulated
DG(36:5e)	0.0001	0.0004	0.7333	upreglulated		PC(16:0/20:5)	1.0593		Cer(d18:0/24:1)	1.0576		PC(20:0/18:1)	0.0047	0.0164	0.2873	upreglulated
dMePE(17:0/18:2)	0.0016	0.0071	-0.4011	downregulated		LdMePE(19:0)	1.0544		TG(16:1/16:1/18:1)	1.0555		PI(18:0/18:2)	0.005	0.0174	0.3618	upreglulated
dMePE(18:2/18:2)	0.0079	0.024	-0.4012	downregulated		ChE(20:3)	1.049		PI(16:0/20:4)	1.0541		PC(17:0/22:6)	0.0026	0.01	-0.4691	downregulated
Hex1Cer(d18:1/16:0)	<0.0001	0.0003	0.2811	upreglulated		PC(16:0e/20:4)	1.0486		Hex1Cer(d18:2/24:0)	1.0539
Hex1Cer(d18:1/24:1)	<0.0001	<0.0001	2.0114	upreglulated		DG(33:0e)	1.0459		TG(16:0/16:0/18:3)	1.0532
Hex1Cer(d18:2/24:0)	0.0035	0.013	0.9186	upreglulated		Cer(m18:1/22:0)	1.0424		ZyE(18:0)	1.0526
LdMePE(17:0)	0.0079	0.024	-0.3423	downregulated		LdMePE(18:3)	1.039		PC(16:0e/18:2)	1.0508
LPC(17:0)	0.0104	0.0297	-0.3282	downregulated		TG(16:0/18:1/22:5)	1.0389		dMePE(16:0/18:1)	1.0492
LPC(17:1)	0.0142	0.0384	-0.3231	downregulated		PC(20:0/18:1)	1.0362		DG(33:0e)	1.0447
LPC(18:1)	0.0016	0.007	-0.3287	downregulated		MePC(36:3)	1.0355		SM(d42:4)	1.0428
LPC(18:2)	<0.0001	<0.0001	-0.5542	downregulated		Hex1Cer(d18:2/24:0)	1.0353		PC(20:0e/16:0)	1.0366
LPC(18:3)	0.008	0.0242	-0.3854	downregulated		Hex2Cer(d34:2)	1.0295		SM(d42:7)	1.0347
LPC(19:0)	0.0064	0.0207	-0.3777	downregulated		dMePE(16:0/20:4)	1.0288		PC(33:2)	1.0317
LPC(20:0)	0.0135	0.0369	-0.3363	downregulated		LdMePE(24:0)	1.0279		CmE(20:4)	1.0315
LPC(20:1)	0.0036	0.0132	-0.3591	downregulated		LPC(20:1)	1.0264		Cer(m18:0/22:0)	1.0312
LPC(20:2)	0.0083	0.0249	-0.3743	downregulated		Cer(d18:1/20:0)	1.0252		SM(t18:0/24:2)	1.0301
LPC(22:6)	0.0066	0.021	-0.33	downregulated		SM(t18:0/24:2)	1.0247		PC(18:1e/18:2)	1.0281
LPC(24:0)	0.0093	0.0271	-0.3867	downregulated		PC(18:0e/18:2)	1.0199		PC(18:1e/18:1)	1.0275
LPC(26:1)	0.012	0.0333	-0.3631	downregulated		PE(18:1e/22:4)	1.0199		Cer(d18:1/20:0)	1.0258
MePC(34:3)	0.0051	0.0177	-0.4138	downregulated		PE(18:0/20:4)	1.0138		StE(18:2)	1.0242
MePC(34:5e)	<0.0001	0.0002	-0.6139	downregulated		MePC(34:8e)	1.0137		PC(18:1/22:6)	1.0235
MePC(36:3)	0.0037	0.0134	0.2586	upreglulated		SM(d42:4)	1.0127		SM(d40:7)	1.0183
MePC(37:5e)	<0.0001	<0.0001	-0.8694	downregulated		PI(18:0/22:5)	1.0125		LdMePE(19:0)	1.0124
PC(15:0/18:2)	<0.0001	0.0001	0.659	upreglulated		PC(20:1/18:1)	1.0107		PI(18:0/22:5)	1.0117
PC(16:0/18:3)	0.0001	0.0004	0.8609	upreglulated		StE(18:2)	1.0087		LdMePE(24:0)	1.0099
PC(16:0/20:3)	<0.0001	0.0001	0.5139	upreglulated		Cer(d18:0/23:0)	1.0035		PE(18:1e/22:4)	1.0087
PC(16:0/20:5)	0.0029	0.011	0.4751	upreglulated		PI(18:0/18:2)	1.0006		PE(16:1e/20:5)	1.0076
PC(16:0e/18:2)	0.0052	0.0178	-0.3535	downregulated					AcCa(16:0)	1.0069
PC(16:0e/22:4)	<0.0001	<0.0001	-1	downregulated					PC(20:0/18:1)	1.006
PC(16:1/18:2)	<0.0001	<0.0001	0.537	upreglulated					PI(18:0/18:2)	1.0046
PC(16:1/20:4)	0.0085	0.0251	0.461	upreglulated					SM(d38:3)	1.0044
PC(16:1e/18:1)	0.0011	0.0051	-0.4421	downregulated					AcCa(20:1)	1.0017
PC(16:1e/20:3)	<0.0001	0.0002	-2.325	downregulated					SM(d18:1/23:3)	1.0017
PC(16:1e/22:6)	<0.0001	0.0001	-0.5818	downregulated					PC(17:0/22:6)	1.0001
PC(17:0/18:1)	0.0005	0.0024	-0.3892	downregulated
PC(17:0/18:2)	0.012	0.0333	-0.3291	downregulated
PC(17:0/20:4)	0.0163	0.0433	-0.485	downregulated
PC(18:0/20:3)	0.0009	0.0043	0.3072	upreglulated
PC(18:0/22:4)	<0.0001	0.0002	0.504	upreglulated
PC(18:0e/18:2)	0.0043	0.0153	-0.4094	downregulated
PC(18:0e/22:5)	0.0005	0.0026	-0.4295	downregulated
PC(18:1/22:6)	0.0025	0.0097	-0.4083	downregulated
PC(18:1e/18:1)	0.0065	0.021	-0.2877	downregulated
PC(18:1e/18:2)	0.0061	0.0201	-0.4019	downregulated
PC(18:1e/20:3)	<0.0001	<0.0001	-1.2366	downregulated
PC(18:2/18:2)	0.0011	0.005	-0.3291	downregulated
PC(18:2e/18:1)	<0.0001	<0.0001	-1.4233	downregulated
PC(18:2e/20:4)	0.0001	0.0004	-0.2829	downregulated
PC(18:2e/22:6)	<0.0001	<0.0001	-0.9655	downregulated
PC(18:3/18:2)	0.0168	0.0446	-0.4494	downregulated
PC(20:1/18:1)	0.0051	0.0175	0.3567	upreglulated
PC(20:1/22:5)	0.0124	0.0342	0.4285	upreglulated
PC(20:4/20:4)	<0.0001	<0.0001	-0.7734	downregulated
PC(33:0)	<0.0001	0.0001	-0.4508	downregulated
PC(34:3)	<0.0001	0.0001	0.5365	upreglulated
PC(35:2)	0.0002	0.001	-0.3874	downregulated
PC(38:7)	0.0001	0.0004	0.7154	upreglulated
PC(39:6)	<0.0001	<0.0001	-0.9092	downregulated
PC(40:6e)	0.0004	0.0021	-0.4569	downregulated
PE(16:0/18:1)	<0.0001	<0.0001	1.3404	upreglulated
PE(16:0/18:2)	<0.0001	<0.0001	1.0236	upreglulated
PE(16:0/20:4)	<0.0001	<0.0001	1.182	upreglulated
PE(16:0/20:5)	0.0123	0.0341	0.6723	upreglulated
PE(16:0/22:6)	<0.0001	<0.0001	0.9857	upreglulated
PE(16:1e/20:5)	0.0057	0.019	0.6325	upreglulated
PE(18:0/18:1)	0.0056	0.0188	-0.3904	downregulated
PE(18:0/18:2)	<0.0001	0.0002	0.6153	upreglulated
PE(18:0/20:3)	0.0002	0.0009	0.6866	upreglulated
PE(18:0/20:4)	0.0044	0.0157	-0.4053	downregulated
PE(18:0/22:5)	<0.0001	0.0002	0.8983	upreglulated
PE(18:0/22:6)	0.0007	0.0035	0.6183	upreglulated
PE(18:1/18:2)	0.0106	0.0301	-0.3244	downregulated
PE(18:2e/20:4)	<0.0001	<0.0001	1.774	upreglulated
PE(22:5e)	0.0062	0.0203	0.5528	upreglulated
PI(16:0/18:2)	0.0068	0.0212	0.4497	upreglulated
PI(16:0/20:4)	0.0027	0.0103	0.4176	upreglulated
PI(18:0/18:1)	0.0004	0.0019	-0.6746	downregulated
PI(18:0/18:2)	0.005	0.0174	0.3618	upreglulated
PI(18:0/20:3)	<0.0001	<0.0001	0.8113	upreglulated
PI(18:0/22:5)	0.0041	0.0147	0.459	upreglulated
SiE()	0.0083	0.0249	-0.5563	downregulated
SM(d16:1/24:0)	0.0001	0.0004	-0.3614	downregulated
SM(d18:1/18:4)	<0.0001	<0.0001	0.4729	upreglulated
SM(d18:1/23:0)	0.0064	0.0207	0.2546	upreglulated
SM(d18:1/24:4)	<0.0001	<0.0001	0.2765	upreglulated
SM(d18:2/22:2)	0.0014	0.0061	0.3463	upreglulated
SM(d18:2/24:1)	<0.0001	<0.0001	-0.3253	downregulated
SM(d38:0)	0.0011	0.0051	0.6379	upreglulated
SM(d39:0)	0.0002	0.001	0.8966	upreglulated
SM(d42:2)	0.0001	0.0003	0.2815	upreglulated
SM(d42:4)	0.0042	0.0149	0.2845	upreglulated
SM(d43:5)	0.0008	0.0041	0.3426	upreglulated
SM(d44:3)	0.0015	0.0067	-0.3191	downregulated
SM(t42:2)	0.001	0.0047	-0.3306	downregulated
TG(16:0/16:0/18:1)	<0.0001	<0.0001	0.9002	upreglulated
TG(16:0/16:0/18:3)	0.0023	0.0094	0.3379	upreglulated
TG(16:0/16:1/18:1)	<0.0001	0.0001	0.5833	upreglulated
TG(16:0/18:1/18:1)	<0.0001	0.0001	0.3292	upreglulated
TG(16:0e/16:0/18:1)	<0.0001	0.0001	0.7703	upreglulated
TG(18:0/16:0/18:0)	<0.0001	<0.0001	-1.657	downregulated
TG(18:0/16:0/18:1)	0.0001	0.0008	0.654	upreglulated
TG(18:0/18:1/18:1)	<0.0001	0.0001	0.5936	upreglulated
TG(18:0/18:1/22:4)	<0.0001	<0.0001	0.5731	upreglulated
TG(18:0/18:1/22:5)	0.0002	0.001	0.3504	upreglulated
TG(18:1/18:1/18:1)	0.0024	0.0096	0.3371	upreglulated

## Sheet: Table S6
Correlation analysis of altered metabolites and differential clinical characteristics								Correlation analysis of altered lipids and differential clinical characteristics									Lipid ontology analysis for key lipids associated with lipid and UA metabolism
Metabolites	TG		HDL-c		UA			Category	Lipids	TG		HDL-c		UA			Category	Description	Annotated	Significant	Expected	p-value	FDR q-value
	R	pvalue	R	pvalue	R	pvalue				R	pvalue	R	pvalue	R	pvalue		GL	glycerolipids [GL]	215	34	7.04	6e-25	1.15e-22
3-Hydroxybuterate	0.2728	0.0026	-0.3069	0.0007	0.2489	0.0061		FA	AcCa(14:1)	0.257	0.005	-0.373	< 0.0001	0.241	0.008			headgroup with neutral charge	234	34	7.66	1.4e-23	1.34e-21
7-Methylguanosine	0.2078	0.0227	-0.222	0.0148	0.2272	0.0126			AcCa(16:1)	0.245	0.007	-0.303	0.001	0.264	0.004			diradylglycerols [GL02]	59	21	1.93	8.4e-20	5.35e-18
Citraconic acid	0.2038	0.0256	-0.2331	0.0104	0.2471	0.0065			AcCa(22:1)	0.276	0.002	-0.34	< 0.0001	0.231	0.011			1-alkyl,2-acylglycerols [GL0202]	38	12	1.24	2.8e-10	1.34e-08
L-Acetylcarnitine	0.2837	0.0017	-0.3114	0.0005	0.2772	0.0022		GL	DG(16:0/16:0)	0.384	< 0.0001	-0.208	0.023	0.31	0.001			diacylglycerols [GL0201]	21	9	0.69	3.1e-09	1.18e-07
L-Histidine	-0.3262	0.0003	0.2911	0.0013	-0.2832	0.0017			DG(16:0/18:1)	0.409	< 0.0001	-0.236	0.01	0.286	0.002			lipid-mediated signalling	181	21	5.92	4.7e-09	1.5e-07
S-Adenosylmethionine	0.2136	0.0202	-0.3003	0.001	0.2618	0.0042			DG(16:0/18:2)	0.493	< 0.0001	-0.368	< 0.0001	0.295	0.001			negative intrinsic curvature	250	21	8.18	2.1e-06	5.73e-05
Uric acid	0.3327	0.0002	-0.2805	0.0019	0.5393	< 0.0001			DG(18:0/16:0)	0.399	< 0.0001	-0.226	0.013	0.285	0.002			triradylglycerols [GL03]	155	13	5.07	0.0006	0.0143
									DG(18:0/18:1)	0.462	< 0.0001	-0.312	0.001	0.306	0.001			C18:1	159	13	5.2	0.00078	0.0166
									DG(18:0/18:2)	0.549	< 0.0001	-0.363	< 0.0001	0.349	< 0.0001			lipid storage	167	13	5.46	0.00127	0.0221
									DG(18:1/18:1)	0.496	< 0.0001	-0.399	< 0.0001	0.366	< 0.0002			lipid droplet	167	13	5.46	0.00127	0.0221
									DG(18:1/18:2)	0.543	< 0.0001	-0.416	< 0.0001	0.33	< 0.0003			C18:0	96	9	3.14	0.00251	0.04
									DG(18:2/20:4)	0.507	< 0.0001	-0.34	< 0.0001	0.21	0.021			fatty acid with 18 carbons	387	21	12.66	0.00277	0.0407
									DG(32:0e)	0.431	< 0.0001	-0.249	0.006	0.304	0.001			triacylglycerols [GL0301]	142	11	4.65	0.00364	0.0497
									DG(32:1e)	0.508	< 0.0001	-0.294	0.001	0.347	< 0.0001		GP	diacylglycerophosphoethanolamines [GP0201]	30	9	0.75	8.7e-09	1.66e-06
									DG(33:0e)	0.422	< 0.0001	-0.25	0.006	0.263	0.004			glycerophospholipids [GP]	456	24	11.41	2.1e-07	2.01e-05
									DG(34:0e)	0.453	< 0.0001	-0.226	0.013	0.245	0.007			mitochondrion	138	12	3.45	3.5e-05	0.00223
									DG(34:1e)	0.431	< 0.0001	-0.409	< 0.0001	0.296	0.001			fatty acid with 21 carbons	7	3	0.18	0.00046	0.022
									DG(34:3e)	0.429	< 0.0001	-0.25	0.006	0.306	0.001			membrane component	652	24	16.32	0.00064	0.0244
									DG(34:4e)	0.495	< 0.0001	-0.281	0.002	0.332	< 0.0001			glycerophosphoethanolamines [GP02]	113	9	2.83	0.00099	0.0311
									DG(36:1e)	0.373	< 0.0001	-0.369	< 0.0001	0.291	0.001			fatty acids with 19 carbons	20	4	0.5	0.00114	0.0311
									DG(36:3e)	0.417	< 0.0001	-0.358	< 0.0001	0.333	< 0.0001			C19:2	3	2	0.08	0.00178	0.0425
									DG(36:5e)	0.503	< 0.0001	-0.373	< 0.0001	0.289	0.001			endoplasmic reticulum (ER)	495	20	12.39	0.00204	0.0433
									DG(38:3e)	0.375	< 0.0001	-0.289	0.001	0.232	0.011			PC(O-36:3)	4	2	0.1	0.00351	0.067
									DG(38:4e)	0.414	< 0.0001	-0.314	< 0.0001	0.274	0.002			headgroup with positive charge / zwitter-ion	537	20	13.44	0.00696	0.121
									TG(12:1e/6:0/18:1)	0.534	< 0.0001	-0.342	< 0.0001	0.376	< 0.0001			negative intrinsic curvature	250	12	6.26	0.01046	0.166
									TG(16:0/10:4/18:2)	0.362	< 0.0001	-0.222	0.015	0.284	0.002			neutral intrinsic curvature	259	12	6.48	0.01402	0.206
									TG(16:0/11:1/18:2)	0.328	< 0.0001	-0.229	0.012	0.206	0.024			C19:1	8	2	0.2	0.01538	0.21
									TG(16:0/18:1/18:1)	0.422	< 0.0001	-0.263	0.004	0.317	< 0.0001			diacylglycerophosphoglycerophosphodiradylglycerols [GP1201]	25	3	0.63	0.02221	0.283
									TG(18:0/16:0/18:1)	0.408	< 0.0001	-0.259	0.004	0.306	0.001			headgroup with negative charge	48	4	1.2	0.02832	0.338
									TG(18:0/18:0/22:5)	0.452	< 0.0001	-0.363	< 0.0001	0.332	< 0.0001			high bilayer thickness	31	3	0.78	0.03929	0.441
									TG(18:0/18:1/18:1)	0.383	< 0.0001	-0.393	< 0.0001	0.335	< 0.0001
									TG(18:0/18:1/22:4)	0.452	< 0.0001	-0.363	< 0.0001	0.332	< 0.0001
									TG(18:0/18:1/22:5)	0.372	< 0.0001	-0.309	0.001	0.234	0.01
									TG(18:3e/9:0/9:0)	0.543	< 0.0001	-0.413	< 0.0001	0.334	< 0.0001
									TG(19:1/18:0/18:1)	0.377	< 0.0001	-0.286	0.002	0.259	0.004
									TG(20:1/18:1/18:1)	0.286	0.002	-0.316	< 0.0001	0.226	0.013
									TG(20:1/18:1/22:4)	0.356	< 0.0001	-0.38	< 0.0001	0.287	0.001
								GP	CL(78:10)	0.365	< 0.0001	-0.263	0.004	0.251	0.006
									CL(79:6)	0.385	< 0.0001	-0.305	0.001	0.342	< 0.0001
									CL(82:10)	0.391	< 0.0001	-0.317	< 0.0001	0.298	0.001
									dMePE(16:1e/18:1)	-0.272	0.003	0.342	< 0.0001	-0.209	0.022
									dMePE(32:1/20:5)	-0.293	0.001	0.407	< 0.0001	-0.229	0.012
									MePC(34:6)	0.253	0.005	-0.354	< 0.0001	0.282	0.002
									MLCL(49:7)	-0.206	0.024	0.281	0.002	-0.303	0.001
									MLCL(49:9)	-0.249	0.006	0.314	< 0.0001	-0.341	< 0.0001
									PC(16:1e/18:1)	-0.38	< 0.0001	0.352	< 0.0001	-0.302	0.001
									PC(18:0/22:4)	0.294	0.001	-0.227	0.013	0.281	0.002
									PC(18:0e/18:2)	-0.353	< 0.0001	0.488	< 0.0001	-0.306	0.001
									PC(18:1e/18:2)	-0.247	0.007	0.382	< 0.0001	-0.226	0.013
									PC(18:2e/18:1)	-0.365	< 0.0001	0.32	< 0.0001	-0.331	< 0.0001
									PC(19:1)	-0.275	0.002	0.24	0.008	-0.384	< 0.0001
									PC(19:2)	-0.236	0.009	0.215	0.019	-0.32	< 0.0001
									PC(21:3)	-0.229	0.012	0.23	0.012	-0.31	0.001
									PC(22:6/13:0)	0.385	< 0.0001	-0.333	< 0.0001	0.29	0.001
									PC(25:0)	-0.281	0.002	0.252	0.006	-0.32	< 0.0001
									PC(35:2e)	-0.326	< 0.0001	0.441	< 0.0001	-0.337	< 0.0001
									PE(10:0/11:2)	-0.208	0.023	0.268	0.003	-0.258	0.004
									PE(16:0/18:1)	0.421	< 0.0001	-0.275	0.002	0.306	0.001
									PE(16:0/22:6)	0.382	< 0.0001	-0.337	< 0.0001	0.292	0.001
									PE(18:0/20:3)	0.373	< 0.0001	-0.326	< 0.0001	0.246	0.007
									PE(18:0/22:6)	0.378	< 0.0001	-0.33	< 0.0001	0.242	0.008
									PE(19:1)	-0.216	0.018	0.222	0.015	-0.262	0.004
									PE(19:2)	-0.241	0.008	0.312	0.001	-0.307	0.001
									PE(21:3)	-0.227	0.013	0.21	0.021	-0.258	0.004
									PE(21:4)	-0.217	0.017	0.224	0.014	-0.264	0.004
									PS(18:1/18:2)	0.355	< 0.0001	-0.292	0.001	0.312	0.001
								SP	Cer(d18:0/22:0)	0.238	0.009	-0.217	0.018	0.304	0.001
									Cer(d18:0/24:1)	0.235	0.01	-0.294	0.001	0.32	< 0.0001
									Cer(d18:1/18:0)	0.386	< 0.0001	-0.278	0.002	0.405	< 0.0001
									Cer(d44:2)	0.282	0.002	-0.267	0.003	0.26	0.004
									phSM(d18:0/16:1)	-0.28	0.002	0.353	< 0.0001	-0.215	0.018
									phSM(d20:0/18:2)	-0.244	0.007	0.209	0.022	-0.264	0.004
									SM(d18:1/17:0)	-0.262	0.004	0.264	0.004	-0.237	0.009
									SM(t38:2)	-0.216	0.018	0.215	0.019	-0.249	0.006
								ST	ChE(16:0)	0.306	0.001	-0.326	< 0.0001	0.218	0.017
									CmE()	-0.256	0.005	0.366	< 0.0001	-0.27	0.003
									CmE(18:2)	-0.267	0.003	0.379	< 0.0001	-0.293	0.001
									CmE(20:4)	-0.272	0.003	0.343	< 0.0001	-0.272	0.003
									CmE(8:0)	0.442	< 0.0001	-0.387	< 0.0001	0.284	0.002

## Sheet: Table S7
Correlation analysis of altered metabolites and other clinical characteristics														Correlation analysis of altered metabolites and other clinical characteristics
metabolites	DBP		SBP		FPG		HbA1c		TC		LDL-c			Lipids	DBP		SBP		FPG		HbA1c		TC		LDL-c
	R	pvalue	R	pvalue	R	pvalue	R	pvalue	R	pvalue	R	pvalue			R	pvalue	R	pvalue	R	pvalue	R	pvalue	R	pvalue	R	pvalue
3-Sulfinoalanine	-0.0793245	ns	-0.105409	ns	-0.149335	ns	-0.23435	*	-0.0820266	ns	-0.0566317	ns		AcCa(24:0)	0.0965443	ns	0.0835959	ns	0.198687	*	0.0751439	ns	0.275756	**	0.105918	ns
D-Glyceraldehyde 3-phosphate	0.142593	ns	0.0483465	ns	-0.0894714	ns	-0.0409885	ns	0.213417	*	0.187959	*		Cer(d16:1/22:0)	0.0602301	ns	-0.0337474	ns	0.157082	ns	0.115463	ns	0.222285	*	0.12725	ns
Fructose 1,6-bisphosphate	-0.125365	ns	-0.0597656	ns	0.0323214	ns	0.0438425	ns	0.17934	ns	0.238786	*		Cer(d17:1/16:0)	0.249649	**	0.0973724	ns	0.18726	*	0.222559	*	0.30492	***	0.245939	**
Glyceric acid	0.0818629	ns	0.103029	ns	-0.196429	*	-0.215154	*	0.0896143	ns	0.0398623	ns		Cer(d17:1/24:1)	0.107798	ns	-0.0776134	ns	0.214147	*	0.228787	*	0.324406	***	0.250221	**
L-Histidine	-0.0471211	ns	-0.0335556	ns	-0.200471	*	-0.221703	*	-0.139849	ns	-0.0549475	ns		Cer(d18:1/16:0)	0.103795	ns	-0.0158271	ns	0.23466	**	0.194315	*	0.274661	**	0.166406	ns
N6-Acetyl-L-lysine	-0.169971	ns	-0.264238	**	-0.138775	ns	-0.117814	ns	0.0872946	ns	0.028295	ns		Cer(d18:1/18:0)	0.0336767	ns	-0.0579583	ns	0.239432	**	0.126209	ns	0.230567	*	0.162573	ns
Phosphorylcholine	-0.261397	**	-0.155407	ns	-0.159938	ns	-0.0843206	ns	-0.0506342	ns	-0.0692894	ns		Cer(d18:1/20:0)	0.120089	ns	-0.0431584	ns	0.254345	**	0.199654	*	0.248413	**	0.100154	ns
														Cer(d18:1/24:0)	0.125913	ns	-0.0715554	ns	0.227833	*	0.0971352	ns	0.284636	**	0.0330163	ns
														Cer(d18:1/26:2)	-0.0197182	ns	-0.132335	ns	0.140737	ns	0.102015	ns	0.244341	**	0.14847	ns
														Cer(d18:2/16:0)	0.0675451	ns	-0.0407194	ns	0.15266	ns	0.105953	ns	0.397368	ns	0.317354	***
														Cer(d18:2/20:0)	0.0478889	ns	-0.0952565	ns	0.140731	ns	0.0873651	ns	0.432036	ns	0.330536	***
														Cer(d18:2/22:0)	0.16231	ns	0.0234769	ns	0.14206	ns	0.111926	ns	0.483717	ns	0.321146	***
														Cer(d18:2/23:0)	0.108744	ns	-0.0229995	ns	0.189433	*	0.0995248	ns	0.471981	ns	0.328895	***
														Cer(d18:2/24:0)	0.153331	ns	0.00182562	ns	0.0859359	ns	0.11094	ns	0.428758	ns	0.255986	**
														Cer(d18:2/24:1)	-0.0303648	ns	-0.21374	*	0.126709	ns	0.123931	ns	0.228938	*	0.191564	*
														Cer(d18:2/24:2)	0.0083494	ns	-0.116361	ns	0.0948163	ns	0.169711	ns	0.394772	ns	0.305803	***
														Cer(d19:1/23:3)	0.261173	**	0.134158	ns	0.271701	**	0.227068	*	0.294197	**	0.100793	ns
														Cer(d38:1)	0.0258237	ns	-0.0675502	ns	0.115386	ns	-0.0305898	ns	0.210071	*	0.0231235	ns
														Cer(d40:2)	0.0040755	ns	-0.124691	ns	0.0942525	ns	-0.0520186	ns	0.394817	ns	0.201153	*
														Cer(d42:1)	0.0846176	ns	-0.0672121	ns	0.19326	*	0.0652382	ns	0.262308	**	0.0128422	ns
														Cer(d42:3)	-0.144241	ns	-0.27166	**	0.156737	ns	-0.0344954	ns	0.173085	ns	0.0596197	ns
														Cer(m18:0/22:0)	0.155895	ns	0.0703325	ns	0.208667	*	0.131131	ns	0.323895	***	0.107221	ns
														Cer(m18:0/23:0)	0.142922	ns	0.0269971	ns	0.253514	**	0.138933	ns	0.347336	***	0.131172	ns
														Cer(m18:0/24:0)	0.208923	*	0.0614623	ns	0.201911	*	0.179956	ns	0.314472	***	0.0848542	ns
														Cer(m18:1/22:0)	0.121128	ns	0.0435015	ns	0.263541	**	0.17813	ns	0.336652	***	0.121532	ns
														Cer(m18:1/24:0)	0.189982	*	0.0623531	ns	0.233125	*	0.173661	ns	0.344192	***	0.104765	ns
														Cer(t18:0/24:0)	0.125913	ns	-0.0715554	ns	0.227833	*	0.0971352	ns	0.284636	**	0.0330163	ns
														Cer(t18:1/22:0)	0.0076437	ns	-0.118268	ns	0.0757725	ns	-0.0657462	ns	0.386942	ns	0.197548	*
														ChE(18:3)	0.143697	ns	0.079461	ns	-0.109435	ns	-0.0394887	ns	0.186884	*	0.256087	**
														ChE(20:3)	0.359851	ns	0.275809	**	0.0284944	ns	0.162807	ns	0.26741	**	0.231374	*
														CL(22:5/20:0/20:4/22:0)	0.20706	*	0.0879623	ns	0.048801	ns	0.109474	ns	0.17271	ns	0.0774501	ns
														CL(78:10)	0.169565	ns	0.109481	ns	0.274956	**	0.232273	*	0.209982	*	0.119204	ns
														CL(78:7)	0.0916981	ns	0.193381	*	-0.135253	ns	-0.194524	*	0.304694	***	0.227394	*
														CL(78:9)	0.233024	*	0.0920129	ns	0.207955	*	0.192452	*	0.265656	**	0.163158	ns
														CL(79:4)	0.208575	*	0.0885513	ns	0.256432	**	0.16176	ns	0.185542	*	0.0605171	ns
														CL(79:5)	0.210869	*	0.0968084	ns	0.233969	*	0.166094	ns	0.205427	*	0.0694456	ns
														CL(79:6)	0.201286	*	0.0884166	ns	0.26762	**	0.286367	**	0.13191	ns	0.116145	ns
														CL(82:10)	0.184269	*	0.114268	ns	0.275209	**	0.248359	**	0.151202	ns	0.100352	ns
														CL(83:4)	-0.160143	ns	-0.0658555	ns	-0.10462	ns	-0.223362	*	0.126105	ns	0.0241887	ns
														DG(10:0/10:1)	-0.209525	*	-0.103626	ns	-0.00589982	ns	-0.0533303	ns	-0.169277	ns	-0.110794	ns
														DG(16:0/16:0)	0.161673	ns	0.122994	ns	0.19158	*	0.210514	*	0.19562	*	0.164742	ns
														DG(16:0/18:1)	0.113392	ns	0.111912	ns	0.211781	*	0.20527	*	0.150718	ns	0.120171	ns
														DG(30:0e)	0.155832	ns	0.13522	ns	0.141581	ns	0.201462	*	0.221817	*	0.217918	*
														DG(32:3e)	0.155685	ns	0.128418	ns	0.153246	ns	0.209592	*	0.219971	*	0.2148	*
														DG(34:3e)	0.170828	ns	0.0983539	ns	0.264756	**	0.203279	*	0.170873	ns	0.134514	ns
														DG(6:0/14:1)	-0.249443	**	-0.146427	ns	0.0122187	ns	-0.161358	ns	-0.132355	ns	-0.160217	ns
														dMePE(16:0/20:3)	0.257984	**	0.182425	*	0.135533	ns	0.156904	ns	0.4086	ns	0.304492	***
														dMePE(16:1e/18:1)	0.0146695	ns	0.0401506	ns	-0.250734	**	-0.0797713	ns	0.211751	*	0.272574	**
														dMePE(17:0/18:2)	0.0310846	ns	-0.0264103	ns	0.0138399	ns	-0.0341618	ns	0.289751	**	0.160824	ns
														dMePE(18:0/20:2)	0.24605	**	0.128072	ns	0.0930691	ns	0.108357	ns	0.348541	ns	0.273056	**
														dMePE(18:0/20:3)	0.288864	**	0.197131	*	0.120709	ns	0.093782	ns	0.310754	***	0.23171	*
														dMePE(20:1e/20:4)	0.240353	**	0.0914773	ns	0.0360907	ns	0.123916	ns	0.255846	**	0.131718	ns
														dMePE(30:1/22:6)	0.130182	ns	0.0529729	ns	-0.22028	*	0.0539901	ns	0.215023	*	0.344555	***
														dMePE(32:1/22:5)	0.179214	ns	0.0884528	ns	-0.210116	*	-0.0680481	ns	0.156353	ns	0.215133	*
														GM3(d34:1)	-0.0964861	ns	-0.111535	ns	0.113294	ns	0.0475801	ns	0.206856	*	0.0837847	ns
														GM3(d38:2)	-9.04102e-05	ns	-0.108775	ns	-0.162112	ns	-0.0537429	ns	0.191407	*	0.203396	*
														GM3(d40:2)	-0.00439187	ns	-0.0219646	ns	-0.204425	*	-0.223212	*	0.268131	**	0.151364	ns
														Hex1Cer(d18:1/16:0)	0.174827	ns	0.190333	*	0.0948363	ns	0.0812909	ns	0.246638	**	0.234258	*
														Hex1Cer(d18:1/23:0)	0.00307224	ns	-0.0421074	ns	0.0892961	ns	-0.0217326	ns	0.242301	**	0.181812	*
														Hex1Cer(d18:2/24:0)	0.100731	ns	0.0862581	ns	-0.0344212	ns	0.00145789	ns	0.2834	**	0.258179	**
														Hex1Cer(d41:1)	-0.0194682	ns	-0.0596678	ns	0.0242846	ns	-0.160665	ns	0.220864	*	0.146754	ns
														Hex1Cer(t18:0/23:0)	0.00304967	ns	-0.0417066	ns	0.0794177	ns	-0.0282621	ns	0.228355	*	0.169721	ns
														Hex2Cer(t16:1/20:4)	0.300423	***	0.104117	ns	0.0575586	ns	0.177311	ns	0.244557	**	0.16522	ns
														Hex3Cer(d34:1)	-0.176102	ns	-0.196208	*	-0.0400588	ns	-0.144504	ns	-0.211225	*	-0.205595	*
														Hex3Cer(m21:1/20:4)	0.191984	*	0.0364814	ns	-0.138567	ns	0.0436775	ns	0.206629	*	0.276264	**
														LdMePE(18:2)	0.0159251	ns	-0.0741913	ns	-0.141665	ns	-0.0987399	ns	0.204336	*	0.189149	*
														LdMePE(19:0)	0.0720639	ns	0.0510195	ns	0.0220333	ns	-0.0385504	ns	0.20859	*	0.155845	ns
														LdMePE(24:0)	0.0849405	ns	0.0123259	ns	-0.150682	ns	-0.0904752	ns	0.223331	*	0.0763269	ns
														LPC(16:0)	0.00747206	ns	0.0217869	ns	-0.0267836	ns	-0.0740924	ns	0.27155	**	0.221391	*
														LPC(16:1e)	-0.0137204	ns	0.00227734	ns	-0.113515	ns	-0.0831615	ns	0.213714	*	0.180279	*
														LPC(16:2e)	0.0384408	ns	-0.00504092	ns	0.0135702	ns	0.0187635	ns	0.280451	**	0.218638	*
														LPC(17:1)	0.0380012	ns	-0.0692481	ns	-0.00485972	ns	0.0183996	ns	0.232998	*	0.177832	ns
														LPC(18:0)	0.0818411	ns	0.0468233	ns	0.0299787	ns	-0.0630099	ns	0.261148	**	0.172682	ns
														LPC(18:2e)	0.0593793	ns	0.0215259	ns	-0.00460235	ns	-0.0865547	ns	0.259324	**	0.189308	*
														LPC(22:5)	0.00791978	ns	-0.0644778	ns	-0.00108186	ns	-0.0597683	ns	0.222404	*	0.142784	ns
														LPC(32:1)	-0.23974	**	-0.113824	ns	-0.167717	ns	-0.143981	ns	-0.13027	ns	-0.0165443	ns
														LPE(16:1)	0.154001	ns	0.052179	ns	0.0934989	ns	0.13148	ns	0.335499	***	0.315897	***
														MePC(20:3)	-0.127049	ns	-0.0361631	ns	-0.162631	ns	-0.238223	**	0.0871513	ns	0.00883743	ns
														MePC(30:3e)	-0.247194	**	-0.0967294	ns	-0.265144	**	-0.232651	*	0.189367	*	0.156519	ns
														MePC(32:5)	0.183847	*	0.0277648	ns	0.156338	ns	0.175432	ns	0.241311	**	0.179844	*
														MePC(34:6)	0.112455	ns	-0.0213874	ns	0.239642	**	0.251929	**	0.00263955	ns	-0.00473001	ns
														MePC(34:8e)	0.298396	***	0.17342	ns	0.0323588	ns	0.101476	ns	0.388591	ns	0.372958	ns
														MePC(35:2)	0.0705302	ns	0.0755027	ns	-0.00733301	ns	-0.102194	ns	0.257247	**	0.161288	ns
														MePC(36:3)	0.264195	**	0.207927	*	0.122763	ns	0.0710813	ns	0.301431	***	0.205763	*
														MePC(36:5e)	0.282586	**	0.127955	ns	0.0878029	ns	0.137076	ns	0.134686	ns	0.0303896	ns
														MG(18:1)	-0.223498	*	-0.113291	ns	-0.00406824	ns	-0.066702	ns	-0.17478	ns	-0.132199	ns
														MLCL(45:5)	-0.214421	*	-0.111641	ns	-0.135305	ns	-0.272703	**	-0.0596075	ns	-0.0991936	ns
														MLCL(49:9)	-0.13949	ns	-0.0458818	ns	-0.203201	*	-0.2025	*	-0.00537738	ns	-0.0247444	ns
														PC(10:0/11:4)	-0.167401	ns	-0.0908025	ns	-0.124644	ns	-0.261904	**	0.0415758	ns	-0.0522445	ns
														PC(15:0/16:0)	-0.0871087	ns	-0.0943237	ns	0.020785	ns	0.0323878	ns	0.211999	*	0.116141	ns
														PC(15:0/18:2)	0.186506	*	0.112746	ns	0.250662	**	0.182815	*	0.254358	**	0.151057	ns
														PC(16:0/18:1)	0.115141	ns	-0.00376441	ns	0.132953	ns	0.168236	ns	0.392775	ns	0.318096	***
														PC(16:0/18:3)	0.244352	**	0.189608	*	0.00102273	ns	0.146451	ns	0.27643	**	0.309475	***
														PC(16:0/20:3)	0.103738	ns	0.0792913	ns	0.076499	ns	0.0893698	ns	0.300036	***	0.191478	*
														PC(16:0/20:5)	0.210313	*	0.0826253	ns	0.168906	ns	0.173836	ns	0.35194	ns	0.316671	***
														PC(16:1/18:2)	0.0942493	ns	0.0692282	ns	0.123327	ns	0.0979451	ns	0.260917	**	0.220189	*
														PC(16:1/22:6)	0.196589	*	0.0898012	ns	0.120767	ns	0.162446	ns	0.31197	***	0.27169	**
														PC(16:1e/16:0)	-0.120051	ns	-0.0363109	ns	-0.231024	*	-0.100338	ns	0.1857	*	0.292454	**
														PC(16:1e/16:1)	-0.0385143	ns	-0.0196619	ns	-0.151122	ns	-0.0746036	ns	0.22471	*	0.316429	***
														PC(16:1e/18:2)	-0.0244311	ns	0.0194621	ns	-0.216402	*	-0.147844	ns	0.254023	**	0.267638	**
														PC(16:1e/22:4)	0.24833	**	0.127042	ns	0.0830345	ns	0.0862169	ns	0.357653	ns	0.352082	ns
														PC(18:0/18:0)	0.219061	*	0.0878808	ns	0.234713	**	0.212326	*	0.183125	*	0.149868	ns
														PC(18:0/20:3)	0.269425	**	0.199732	*	0.116254	ns	0.070025	ns	0.308339	***	0.219464	*
														PC(18:0e/18:2)	0.0227531	ns	0.0240934	ns	-0.200279	*	-0.09825	ns	0.19983	*	0.22447	*
														PC(18:1e/20:3)	-0.0564677	ns	0.0135594	ns	-0.0511537	ns	-0.210342	*	0.0134567	ns	-0.0330793	ns
														PC(18:2/13:0)	0.201204	*	0.0850935	ns	0.221114	*	0.194766	*	0.247661	**	0.164583	ns
														PC(18:2/18:2)	-0.00140835	ns	0.0391274	ns	-0.151189	ns	-0.13136	ns	0.302798	***	0.23877	**
														PC(18:2e/18:1)	-0.213417	*	-0.100628	ns	-0.31841	***	-0.25088	**	-0.0265831	ns	-0.0150957	ns
														PC(19:1)	-0.16502	ns	-0.098815	ns	-0.206587	*	-0.233448	*	0.0444432	ns	-0.00402311	ns
														PC(19:2)	-0.136859	ns	-0.0575511	ns	-0.170295	ns	-0.249748	**	0.0590661	ns	0.0014672	ns
														PC(20:0/20:3)	0.289585	**	0.219783	*	0.13398	ns	0.140452	ns	0.273194	**	0.231912	*
														PC(20:0e/16:0)	0.264075	**	0.207595	*	0.00830905	ns	0.0776888	ns	0.290007	**	0.305628	***
														PC(20:1/18:1)	0.266954	**	0.135752	ns	0.0831092	ns	0.11349	ns	0.354592	ns	0.290091	**
														PC(20:4/20:4)	0.0896216	ns	0.0564336	ns	0.00773832	ns	-0.0845211	ns	0.254161	**	0.131717	ns
														PC(21:0e)	0.108514	ns	0.0203868	ns	0.00803253	ns	0.0688004	ns	0.217234	*	0.158256	ns
														PC(21:3)	-0.109222	ns	-0.0754343	ns	-0.186059	*	-0.260726	**	0.12415	ns	0.0286991	ns
														PC(21:4)	-0.123722	ns	-0.0653453	ns	-0.157743	ns	-0.278669	**	0.0450211	ns	-0.0451828	ns
														PC(22:1/20:4)	0.0462025	ns	0.0980359	ns	0.0207241	ns	0.0158549	ns	0.254962	**	0.216484	*
														PC(22:5/13:0)	0.0480175	ns	0.0241311	ns	0.0904398	ns	-0.0126428	ns	0.221026	*	0.120517	ns
														PC(22:6/13:0)	0.146958	ns	0.0874555	ns	0.293156	**	0.24896	**	0.149069	ns	0.0685306	ns
														PC(24:0/22:6)	0.103288	ns	0.0848796	ns	0.0800228	ns	0.101055	ns	0.310271	***	0.188941	*
														PC(25:0)	-0.120354	ns	-0.0332079	ns	-0.194617	*	-0.260316	**	0.0777891	ns	0.0346166	ns
														PC(31:2e)	0.164001	ns	0.0279163	ns	-0.0480074	ns	0.0724187	ns	0.316643	***	0.23145	*
														PC(32:9)	-0.00491696	ns	0.0518415	ns	-0.0591832	ns	-0.100402	ns	0.203069	*	0.160407	ns
														PC(34:3)	0.147617	ns	0.0807828	ns	0.133733	ns	0.145881	ns	0.470975	ns	0.396549	ns
														PC(37:3e)	0.0969224	ns	0.055308	ns	-0.0548309	ns	-0.0413763	ns	0.295649	**	0.257531	**
														PC(38:1)	0.0703491	ns	-0.0175898	ns	0.214433	*	0.169998	ns	0.232519	*	0.155513	ns
														PC(38:7)	0.155427	ns	0.040871	ns	0.153128	ns	0.124217	ns	0.330632	***	0.264875	**
														PC(38:9)	0.242345	**	0.145979	ns	0.103644	ns	0.14849	ns	0.325461	***	0.304583	***
														PC(39:5e)	0.241147	**	0.0873739	ns	0.0335587	ns	0.136033	ns	0.2687	**	0.14588	ns
														PC(40:1)	0.03891	ns	0.0473173	ns	-0.0966494	ns	-0.0131073	ns	0.291352	**	0.237318	**
														PC(42:1e)	0.196496	*	0.0379258	ns	0.23683	**	0.242156	**	0.165568	ns	0.0540892	ns
														PC(42:2e)	0.303267	***	0.185259	*	0.0635311	ns	0.186641	*	0.381524	ns	0.328404	***
														PC(44:10)	-0.0291629	ns	-0.0412529	ns	0.112055	ns	-0.086406	ns	0.218014	*	0.0601885	ns
														PE(16:0/18:1)	0.116712	ns	0.0259861	ns	0.222573	*	0.250203	**	0.127594	ns	0.0581969	ns
														PE(16:0/18:2)	0.192484	*	0.0869524	ns	0.215694	*	0.19864	*	0.230686	*	0.156348	ns
														PE(16:0/20:4)	0.278158	**	0.139191	ns	0.196478	*	0.218335	*	0.327578	***	0.227785	*
														PE(16:0/22:4)	0.215465	*	0.153917	ns	0.165944	ns	0.147594	ns	0.120274	ns	0.0296375	ns
														PE(16:0/22:5)	0.238677	**	0.148627	ns	0.204583	*	0.183177	*	0.300887	***	0.174116	ns
														PE(16:0/22:6)	0.149802	ns	0.0846334	ns	0.288039	**	0.249528	**	0.151175	ns	0.0716739	ns
														PE(16:0e/22:4)	0.22047	*	0.082207	ns	0.101642	ns	0.186636	*	0.130763	ns	0.161525	ns
														PE(16:0p/18:1)	0.163916	ns	0.0271694	ns	-0.0490093	ns	0.0721548	ns	0.315661	***	0.230558	*
														PE(18:0/18:2)	0.189268	*	0.115518	ns	0.251329	**	0.181772	*	0.259	**	0.150779	ns
														PE(18:0/20:3)	0.134436	ns	0.109062	ns	0.271069	**	0.216556	*	0.0978511	ns	0.0466859	ns
														PE(18:0/22:4)	0.234222	*	0.15447	ns	0.182888	*	0.12063	ns	0.154618	ns	0.0515557	ns
														PE(18:0/22:5)	0.202221	*	0.164583	ns	0.193638	*	0.139498	ns	0.162533	ns	0.0356141	ns
														PE(18:0/22:6)	0.11996	ns	0.0997323	ns	0.267009	**	0.204776	*	0.0976376	ns	0.0441342	ns
														PE(18:0e)	0.0527162	ns	-0.0161322	ns	0.0213697	ns	0.0165885	ns	0.265956	**	0.143362	ns
														PE(18:1e/22:4)	0.251176	**	0.112382	ns	-0.0216387	ns	0.025694	ns	0.17267	ns	0.0815815	ns
														PE(18:2e/20:4)	0.238282	**	0.108672	ns	0.084215	ns	0.145781	ns	0.100196	ns	0.098165	ns
														PE(18:2e/20:5)	-0.0128315	ns	0.0198752	ns	-0.150879	ns	-0.125705	ns	0.224877	*	0.139003	ns
														PE(18:2e/22:4)	0.0991692	ns	0.0894294	ns	-0.00835059	ns	0.00780705	ns	0.217719	*	0.139507	ns
														PE(19:1)	-0.0635923	ns	-0.0530231	ns	-0.169776	ns	-0.252311	**	0.102985	ns	-0.000941096	ns
														PE(19:2)	-0.0789926	ns	-0.0659401	ns	-0.172471	ns	-0.219022	*	0.130246	ns	0.054858	ns
														PE(20:1e/18:2)	0.172616	ns	0.096688	ns	0.0503867	ns	0.129393	ns	0.201767	*	0.164259	ns
														PE(21:4)	-0.0634586	ns	-0.0499035	ns	-0.159903	ns	-0.255325	**	0.0920849	ns	-0.0100274	ns
														PE(25:0e)	0.151893	ns	0.150443	ns	-0.10738	ns	-0.112786	ns	0.263534	**	0.172392	ns
														PE(40:6e)	0.260448	**	0.0940536	ns	-0.0077643	ns	0.135591	ns	0.350965	ns	0.336616	***
														phSM(d18:0/16:1)	0.0180758	ns	0.0668153	ns	-0.204909	*	-0.150716	ns	0.287746	**	0.264473	**
														PI(16:0/20:4)	0.0544732	ns	0.0427331	ns	0.100375	ns	0.0434334	ns	0.256009	**	0.198956	*
														PI(16:0/22:6)	0.0487162	ns	0.096331	ns	0.138982	ns	0.126185	ns	0.261898	**	0.221174	*
														PI(18:0/18:1)	-0.119986	ns	0.0358372	ns	-0.112354	ns	-0.0457982	ns	0.221383	*	0.113594	ns
														PI(18:0/18:2)	-0.0286783	ns	0.0865303	ns	0.0121563	ns	0.0315744	ns	0.291151	**	0.192223	*
														PI(18:0/20:2)	0.0713354	ns	0.060149	ns	-0.0530688	ns	0.046196	ns	0.241517	**	0.21082	*
														PI(18:0/20:3)	0.0994635	ns	0.0712519	ns	0.0745874	ns	0.0849629	ns	0.283682	**	0.161906	ns
														PI(18:0/22:4)	0.043143	ns	0.0464235	ns	-0.0625213	ns	-0.000506794	ns	0.222223	*	0.125285	ns
														PI(18:0/22:5)	-0.054006	ns	-0.0344731	ns	0.0346366	ns	-0.0363026	ns	0.328451	***	0.239062	**
														PI(18:0/22:6)	-0.0154037	ns	0.0883257	ns	-0.0431406	ns	-0.0728926	ns	0.231508	*	0.149499	ns
														PS(18:1/18:2)	0.134398	ns	0.0304757	ns	0.213028	*	0.259831	**	0.029274	ns	0.00350538	ns
														PS(20:2/18:2)	0.162122	ns	0.0665988	ns	0.238646	**	0.211437	*	0.136601	ns	0.0915913	ns
														PS(20:2/20:3)	0.268406	**	0.151491	ns	0.230127	*	0.16666	ns	0.234042	*	0.0868009	ns
														SM(d18:1/23:3)	0.245495	**	0.17098	ns	0.0117491	ns	0.147298	ns	0.322475	***	0.268504	**
														SM(d18:1/24:0)	0.219306	*	0.116847	ns	-0.0272528	ns	0.118537	ns	0.308793	***	0.183793	*
														SM(d18:1/24:4)	0.273561	**	0.163293	ns	-0.0819517	ns	0.084351	ns	0.2426	**	0.245596	**
														SM(d18:2/24:3)	0.052477	ns	0.0210095	ns	-0.0218441	ns	0.176822	ns	-0.219342	*	-0.0639339	ns
														SM(d20:1/23:3)	0.257692	**	0.185171	*	-0.0434782	ns	0.108728	ns	0.391628	ns	0.381755	ns
														SM(d32:4)	0.138996	ns	0.156044	ns	-0.000339165	ns	0.109225	ns	0.280128	**	0.270302	**
														SM(d34:2)	0.121477	ns	0.116088	ns	-0.0222855	ns	0.0592757	ns	0.471501	ns	0.445613	ns
														SM(d38:0)	0.0920997	ns	0.0917347	ns	0.0980869	ns	0.12367	ns	0.198107	*	0.27113	**
														SM(d39:0)	0.162576	ns	0.158547	ns	0.18879	*	0.190445	*	0.271285	**	0.289529	**
														SM(d41:1)	0.200478	*	0.121425	ns	0.0465339	ns	0.139878	ns	0.283602	**	0.264274	**
														SM(d42:1)	0.204813	*	0.172006	ns	-0.0270705	ns	0.164524	ns	0.24549	**	0.195888	*
														SM(d42:4)	-0.0174517	ns	-0.0638885	ns	-0.155016	ns	0.0183268	ns	0.20571	*	0.215478	*
														SM(d43:5)	0.219395	*	0.11986	ns	-0.029439	ns	0.0791124	ns	0.423835	ns	0.398345	ns
														SM(d44:3)	-0.0904037	ns	-0.0737353	ns	-0.264406	**	-0.0979028	ns	0.161222	ns	0.242114	**
														SM(d44:6)	-0.266542	**	-0.195037	*	-0.119142	ns	-0.154504	ns	-0.406239	ns	-0.284626	**
														SM(t33:2)	-0.158418	ns	-0.0735148	ns	-0.186042	*	-0.243823	**	-0.0232581	ns	-0.00893345	ns
														SM(t38:2)	-0.137379	ns	-0.0227685	ns	-0.190537	*	-0.217288	*	0.109116	ns	0.0613262	ns
														StE(18:2)	0.3551	ns	0.266303	**	0.02975	ns	0.153057	ns	0.252708	**	0.245532	**
														TG(16:0/10:1/18:2)	0.156068	ns	0.0727152	ns	0.167061	ns	0.0983127	ns	0.253648	**	0.143691	ns
														TG(16:0/10:4/18:2)	0.142583	ns	0.0983436	ns	0.184608	*	0.136807	ns	0.227859	*	0.188821	*
														TG(16:0/16:0/16:0)	0.232378	*	0.149615	ns	-0.0275996	ns	0.119834	ns	0.254942	**	0.344177	***
														TG(16:0/16:0/18:1)	0.225911	*	0.17303	ns	0.164041	ns	0.193685	*	0.239689	**	0.219946	*
														TG(16:0/16:0/18:3)	0.14374	ns	0.11903	ns	0.174208	ns	0.171573	ns	0.248044	**	0.20973	*
														TG(16:0/16:1/18:1)	0.200964	*	0.171562	ns	0.163711	ns	0.178977	ns	0.261192	**	0.231731	*
														TG(16:0/8:0/18:3)	0.123999	ns	0.0815623	ns	0.176531	ns	0.10327	ns	0.217221	*	0.171496	ns
														TG(16:0e/16:0/18:1)	0.252778	**	0.175993	ns	0.080369	ns	0.0721425	ns	0.302832	***	0.188113	*
														TG(16:0e/18:1/18:1)	0.199286	*	0.164577	ns	-0.00593464	ns	-0.0323435	ns	0.271491	**	0.166584	ns
														TG(16:1/16:1/18:1)	0.139651	ns	0.204825	*	0.0331209	ns	0.107176	ns	0.180172	*	0.229023	*
														TG(26:1/18:1/20:4)	0.222522	*	0.104196	ns	-0.0710632	ns	-0.0407833	ns	0.204201	*	0.265153	**
														TG(6:0/6:0/10:1)	-0.254095	**	-0.106774	ns	0.104402	ns	0.000608513	ns	-0.0864529	ns	-0.0722166	ns
														ZyE	0.0722644	ns	0.160787	ns	-0.1941	*	-0.0606592	ns	0.210968	*	0.385829	ns
